# Supplementary material for: A pan-cancer analysis of MYC-PVT1 reveals CNV-unmediated deregulation and poor prognosis in renal carcinoma
Source: Oncotarget. 2016 May 19;7(30):47033–41. doi: 10.18632/oncotarget.9487 (PMC5216921; doi:10.18632/oncotarget.9487)
Supplement: Supplementary file 2 [file oncotarget-07-47033-s002.xlsx]

## Sheet: SupTable3
Cancer	GeneName	logFC	t	P.Value	adj.P.Val	B	MYC-target gene	Log Rank-Test adj.P-value	Expression_worstPrognosis
KIRC	MFSD4	-4.91265374909066	-36.5172902450956	2.95106102479528e-155	5.83542807043018e-151	344.259881306963
KIRC	PVT1	5.15553545402218	36.1997057299156	1.11715641175993e-153	1.10453254430704e-149	340.641793475681
KIRC	CA9	10.4520374620741	34.6572860562985	1.16032945000333e-145	7.64811818145531e-142	322.260669015157
KIRC	ACPP	-6.39938814025856	-33.4957724276554	7.24729746802994e-140	3.5827015033206e-136	308.969065531331
KIRC	ESRRB	-6.81504128785456	-33.2662661322	1.44220043816197e-137	5.70361429284296e-134	303.699190829793
KIRC	ATP1A1	-2.79691532563247	-32.9589727934343	2.7233938896553e-137	8.97539846234066e-134	303.062677111057
KIRC	SIM2	-4.40775840175393	-32.9452107894003	3.88627558054276e-137	1.09781733328075e-133	302.708701758328
KIRC	GABRD	6.47217015329173	32.63062654736	1.32657044040731e-135	3.27895048607676e-132	299.191669298024
KIRC	CDKN2A	5.64572310150198	32.6651016484631	3.34401295700468e-135	7.34716802353451e-132	298.235182667397
KIRC	LOC284578	-7.62378509041523	-32.7124487057306	1.62164816901915e-134	3.20664708941846e-131	296.70228878589
KIRC	TRPV6	-6.62456894736508	-32.1126594529309	3.08109985981015e-130	5.53869714798963e-127	286.892141198949
KIRC	SPAG4	4.16161451801785	31.4853359222694	1.11003207280211e-129	1.82914785063241e-126	285.605421929966
KIRC	HS6ST2	-7.78935708862196	-31.9894133936412	1.86671306285644e-129	2.83941416191717e-126	285.098170549537
KIRC	ELF5	-8.26068051775838	-33.9844993541655	8.86631914283039e-126	1.25230424807377e-122	276.689947273371
KIRC	DDB2	2.28296179889448	29.5852552002792	9.64570698574265e-120	1.27156139957383e-116	262.802104923122	MYC-target gene
KIRC	GPC5	-6.40169368158636	-30.5288458574239	8.10294259366544e-119	1.00142241779463e-115	260.712366244724
KIRC	KCNJ1	-9.02155060386127	-29.3448458908751	2.40181094519482e-118	2.79372997825191e-115	259.59924691294
KIRC	KCNE1	-5.62995461349721	-29.3632196362102	8.72236701488073e-118	9.58200474179175e-115	258.318155358094
KIRC	TREM2	4.74254481343741	28.9587988391931	1.94304223083888e-116	2.02219563540042e-113	255.220456805492
KIRC	AQP2	-13.3286547281577	-31.3225284888173	2.89447556793234e-115	2.8617679940147e-112	252.594792219298
KIRC	SLC12A1	-11.5110700438078	-28.9320057325272	6.87678143696929e-115	6.47530838736337e-112	251.675703146945
KIRC	COL4A6	-6.49350092293426	-28.7545798261704	8.4820466615816e-115	7.62381775845976e-112	251.461009476722
KIRC	FECH	-1.89266598112596	-28.2338978407072	1.33765223221064e-112	1.15003196694492e-109	246.413715117287
KIRC	CLDN16	-7.73028675468657	-28.769536219632	1.57278380942387e-112	1.29584279364782e-109	246.272623450835
KIRC	UMOD	-14.0008634434436	-30.3988429423848	2.01950017753896e-112	1.59734386042621e-109	246.069260760771
KIRC	NDUFA4L2	6.68088740516025	27.938265352409	4.96082262153971e-111	3.77289640455101e-108	242.812724102508
KIRC	KCNJ10	-7.44576539105018	-27.9326268329486	7.92273719306284e-111	5.80237797243054e-108	242.347487010283
KIRC	CALB1	-9.29579438945888	-28.1057504240939	1.12648864190443e-109	7.95542371607793e-107	239.717799478657
KIRC	STC2	4.8061886174469	27.6084197824118	2.81106957852116e-109	1.91676171881646e-106	238.789171475002
KIRC	RANBP3L	-6.940295383252	-27.6408991093625	5.20770435013987e-108	3.43257152732219e-105	235.891576096904
KIRC	C7orf68	4.84171003162248	27.1799929237019	5.36805484767194e-107	3.42412634057629e-104	233.554698879828
KIRC	NHLRC4	-3.51521036043809	-27.1322882187138	1.09094431483181e-106	6.74135402546379e-104	232.848370625692
KIRC	DUSP9	-8.41699292455282	-27.7905008213158	1.74390641501943e-106	1.04496986213922e-103	232.410940772956
KIRC	C7orf41	-3.12998491052475	-27.0283939643821	3.45005847599173e-106	2.00651342071354e-103	231.700395350861
KIRC	SCARB1	3.95041159230523	26.9576068386671	8.22745525275465e-106	4.6482771476563e-103	230.834204773946
KIRC	CDCA2	5.62446306578271	26.9370781507247	1.05862574116379e-105	5.814795946048e-103	230.58296403123
KIRC	AGPHD1	-2.24035678540927	-26.9285833926085	1.17502250602694e-105	6.27970136058829e-103	230.478995529702
KIRC	SLC2A12	-3.25838164968643	-26.8951928961902	1.77065957853437e-105	9.21395329103649e-103	230.070295188191
KIRC	IRX1	-5.81391225432743	-27.0349868358025	3.42139218715323e-105	1.73473356689149e-102	229.422936289123
KIRC	IRX2	-5.85605729335107	-26.8571984775662	6.61005243107936e-105	3.26767941930408e-102	228.760775789067
KIRC	SFRP1	-6.86417649325389	-26.7364359078827	1.24491251686733e-104	6.00412197769134e-102	228.126478447409
KIRC	DBT	-1.58302273064685	-26.6680130643392	2.88617776003076e-104	1.35550867418796e-101	227.288401168885
KIRC	NOL3	3.32242294082133	26.6662982690876	2.94765211844251e-104	1.35550867418796e-101	227.267395172839
KIRC	SIGLEC8	5.59105208316251	26.7136068729482	6.19791364852075e-104	2.78539873831476e-101	226.515251171808
KIRC	KNG1	-11.552446620469	-27.8099046226907	1.00466543577162e-102	4.41472318376622e-100	223.813654118794
KIRC	APOC1	5.50410415853022	26.3023038291015	2.59077157283315e-102	1.11369384959136e-99	222.806095444072
KIRC	LILRB1	3.32038364222016	26.2912414790346	2.96851660209453e-102	1.24892441042164e-99	222.670438455594
KIRC	FLJ42875	-7.16477920089951	-26.8435998165893	4.27281395341875e-102	1.7602213148938e-99	222.334852447879
KIRC	GPR113	-3.98634617281748	-26.0210347221865	1.2926465799751e-100	5.21648846376073e-98	218.91105119812
KIRC	HSPA2	-3.7318977053393	-25.8852462823334	4.39562911271428e-100	1.73838340149625e-97	217.689198163277
KIRC	ERMP1	-2.40927832279032	-25.8285652095978	8.83480158570197e-100	3.42547777560139e-97	216.993407330266
KIRC	SDS	5.36509689725068	25.791179344221	1.40018323247081e-99	5.32446600747651e-97	216.534432535292
KIRC	NAT8L	-6.27114590816724	-25.9174003825901	2.51672098285411e-99	9.38974353112398e-97	215.959560121389
KIRC	SLC1A4	2.01249613939116	25.7367340487992	2.73813150581528e-99	1.00266319251836e-96	215.865965290114
KIRC	ARHGAP22	3.20695934514697	25.5493362865471	2.75551124800757e-98	9.90681443965485e-96	213.564639196569
KIRC	MUC15	-9.36510287482823	-28.6989089897074	8.16828394661153e-98	2.88427940643387e-95	212.613122154666
KIRC	CXCR4	3.02730710592854	25.4278590434973	1.23133262574706e-97	4.27164409500392e-95	212.072474287075
KIRC	FLJ45983	-6.24243617570165	-27.439174480375	2.26250542777708e-97	7.71358316014896e-95	211.564469757595
KIRC	SLC12A3	-8.86913183361482	-25.3771542477761	4.81494688461378e-97	1.61374168976869e-94	210.716836851882
KIRC	ITGAX	3.89201028162238	25.3012923083576	5.86009352333055e-97	1.93129148883897e-94	210.517523364748
KIRC	SAP30	2.47358534367324	25.2994662149778	5.99350213160695e-97	1.9428772319737e-94	210.495086843391
KIRC	AGAP2	3.22015359537778	25.2881599890548	6.88985046656824e-97	2.19741779235356e-94	210.356170410497
KIRC	ADH1C	-6.7036315367203	-25.640221175669	7.11536029500042e-97	2.23331959481489e-94	210.344396701113
KIRC	COL5A3	4.1245745877235	25.2559512855673	1.02481864475425e-96	3.16636935646415e-94	209.960420951918
KIRC	NRK	-7.13780974192635	-25.4903873463225	1.69746451490704e-96	5.16394820273411e-94	209.473500112638
KIRC	COBLL1	-2.53159517136729	-24.9042198701937	7.83565634595902e-95	2.34761013007566e-92	205.63787709937
KIRC	TFAP2B	-8.1880887068656	-26.6412451837183	9.95068164550653e-95	2.93678774415293e-92	205.49220962451
KIRC	C12orf59	-6.20357229670531	-24.866444552637	1.37917535572039e-94	4.01056080647278e-92	205.074846815042
KIRC	FAM169A	-3.41220138495299	-24.8341946722968	2.05207584512391e-94	5.88083300891019e-92	204.678782253506
KIRC	ST8SIA4	3.56398158734818	24.7729446531575	3.95491710523484e-94	1.11720758341305e-91	204.024318258624
KIRC	PIK3R5	3.23045465031871	24.7662179854687	4.29698704595284e-94	1.19674115277002e-91	203.941635430927
KIRC	CLCNKA	-8.4548145147271	-24.8208564437879	5.9572312034155e-94	1.63608735856025e-91	203.621121935763
KIRC	HSF4	5.48469748931967	24.6912978268956	1.08249635153423e-93	2.93223052811477e-91	203.020719780727
KIRC	CLUL1	-4.5207923875647	-24.7860195070965	1.11626998073493e-93	2.98285440527737e-91	202.996248265526
KIRC	PRR15	-4.74917576501103	-24.6592924373465	1.77077245414877e-93	4.66870060111171e-91	202.530691346683
KIRC	HRG	-8.66266417919118	-27.2606779758667	2.82960529095009e-93	7.36218618726935e-91	202.193244201955
KIRC	LOC100131551	6.37393790340878	24.6461060142991	3.08087037738407e-93	7.9118351743367e-91	201.980747476138
KIRC	SLC16A3	3.26531351998951	24.431732397412	2.65862351581817e-92	6.73995146176774e-90	199.830076521398
KIRC	GGT6	-8.04106637160089	-24.6859486837459	3.61932857277107e-92	9.05931686050318e-90	199.540496950388
KIRC	PIP4K2C	-1.43869279655076	-24.3508349473356	7.21001970323729e-92	1.78213662014768e-89	198.835680044069
KIRC	C14orf37	-3.83869858967734	-24.3328752609602	8.99757720805738e-92	2.196519650767e-89	198.614921649549
KIRC	FLRT1	-4.73824014452276	-24.4091418296478	1.35160628909143e-91	3.2593491171334e-89	198.216572784669
KIRC	CD1D	2.6100263984016	24.2900714332945	1.5253633105687e-91	3.63404025339584e-89	198.088787891265
KIRC	GRM1	-4.77838039539715	-24.3970917077474	2.82244860890799e-91	6.64417842768412e-89	197.485862709174
KIRC	TNFAIP6	6.63950778759817	24.2066141413067	5.14151050523757e-91	1.19609680859491e-88	196.878854262238
KIRC	TNNC1	-5.40807877947914	-24.4301516662832	7.74929398206388e-91	1.78179696745734e-88	196.486834998387
KIRC	ANGPTL4	5.66777594247383	24.1430547226561	9.34814898197247e-91	2.12471606861521e-88	196.281780301806
KIRC	EHF	-7.38748299374865	-24.2693053191857	1.20604299469253e-90	2.71003342921023e-88	196.037778426554
KIRC	SLC26A7	-6.91523079457017	-24.0779616741711	3.01250766339411e-90	6.6931827568489e-88	195.117485856689
KIRC	CD300LF	3.49711485298334	24.0140193456398	4.58896439459166e-90	1.00824646598506e-87	194.695932657302
KIRC	VIM	2.60583349679637	23.9884067024421	6.29306723535199e-90	1.36746276386649e-87	194.381173504439
KIRC	HS6ST1	-1.95063640063028	-23.9572855634004	9.2363807606267e-90	1.98521949087644e-87	193.998729755576
KIRC	NETO2	3.33561995317421	23.8156759789525	5.29281061698358e-89	1.12537674344337e-86	192.258670297813
KIRC	DNASE1	-4.47949596569101	-23.7676199888544	9.57086413875285e-89	2.01334327106063e-86	191.668239704229
KIRC	PRRG2	-4.06685200661528	-23.7271788588683	1.72071306853505e-88	3.58161897023286e-86	191.084076959704
KIRC	MPP7	-3.36263708748631	-23.6929649003949	2.40203461983498e-88	4.94769089298094e-86	190.751081989088
KIRC	SERPINA5	-7.34011936852897	-23.6090716695114	7.36845091968107e-88	1.50210049985333e-85	189.634384317576
KIRC	SCNN1G	-9.36281904206605	-23.9455661206068	8.40484164597026e-88	1.69589121130016e-85	189.527714136722
KIRC	HADH	-1.70674015189598	-23.5680183181686	1.12025419109829e-87	2.23756630048258e-85	189.216314267866
KIRC	AQP6	-8.24238317334093	-23.9034075753603	1.38549685813484e-87	2.73968148727584e-85	189.02953132788
KIRC	RHBDF2	1.99433744690723	23.4727554234431	3.62315037018218e-87	7.09348271484974e-85	188.046383704808
KIRC	FABP6	7.14827081908564	23.5433956853563	3.96351088512849e-87	7.68377100416969e-85	187.964568183475
KIRC	KLHL14	-4.38610602753285	-23.4732914906229	4.65645845156789e-87	8.93949606032072e-85	187.797842086946
KIRC	MELK	3.67355684070834	23.4596011631992	5.05628489204726e-87	9.61374783224447e-85	187.715755576244
KIRC	EGF	-6.6682684167035	-23.4182181524431	7.09389778618985e-87	1.33594985546779e-84	187.376702156072
KIRC	ODF3B	3.7118433882409	23.4082873401025	8.72851170742338e-87	1.62827915568481e-84	187.170538036468
KIRC	WNT9B	-4.43870256694921	-23.5544140885428	1.01598047955052e-86	1.87756990678804e-84	187.030836686248
KIRC	CLCNKB	-8.59726822819022	-23.5194297340462	1.08169227745787e-86	1.98049843467148e-84	186.966204140745
KIRC	FAM3B	-6.44233536891384	-23.5141752376861	1.26116950840274e-86	2.28792347331704e-84	186.81373693078
KIRC	PIK3R6	3.80635266298732	23.3245493884705	2.44654705005481e-86	4.39800194252581e-84	186.143262101008
KIRC	CD300A	3.1329812218767	23.2465904948789	5.87427994696805e-86	1.04646857361573e-83	185.269726753608
KIRC	CACNA2D2	-2.88462980921586	-23.2230133642412	7.85318690970341e-86	1.38650819600424e-83	184.98034733832
KIRC	TYRP1	-7.32035007889134	-25.1278804737825	9.62990457797426e-86	1.685148080751e-83	184.899738781201
KIRC	HK2	3.73130641073098	23.1898515909652	1.18136554591629e-85	2.04915107938147e-83	184.573356304299
KIRC	MCM10	3.32857805239249	23.1699871893785	1.50871024629694e-85	2.59419447045875e-83	184.329578392853
KIRC	INHBB	4.09768512242243	23.1413998563403	2.14517452134576e-85	3.65678284354233e-83	183.978773092118
KIRC	RALBP1	-1.34952553909753	-23.1099192313745	3.16065522933856e-85	5.34177747905477e-83	183.592492859314
KIRC	HLA-B	1.97930357772265	23.0823094185875	4.44001721744741e-85	7.44041529303433e-83	183.253735271039
KIRC	SIAH3	-4.85851295708895	-23.7952822245255	5.31076594701186e-85	8.75125715301772e-83	183.128130387783
KIRC	RASAL3	2.93424074214482	23.0709002164779	5.10948798849567e-85	8.49033743567339e-83	183.113757755366
KIRC	SLC15A2	-3.9143474020097	-23.0680474683241	5.7429800144061e-85	9.38526337230299e-83	182.997778848727
KIRC	GLT25D1	1.72784249523202	23.0556234977194	6.16655570845922e-85	9.99487480156333e-83	182.926337100573
KIRC	SCNN1B	-6.93575471401423	-23.1548389743465	6.39893845514563e-85	1.02872039847195e-82	182.897326928299
KIRC	FAM108C1	-2.13133268857493	-22.9969891746648	1.26897966421072e-84	2.02361321613732e-82	182.207061960397
KIRC	DOK3	2.74141946239712	22.9921606570233	1.34667181420271e-84	2.13032707632355e-82	182.147835162907
KIRC	FCGR3A	3.57770117086031	22.9706685488865	1.75439323382945e-84	2.75328347664631e-82	181.884222016137
KIRC	RASL11B	-5.61993327639258	-22.9939703922572	1.82338922535755e-84	2.83903138127718e-82	181.847841667546
KIRC	SLC9A4	-8.77201321406852	-26.3389867941332	2.48084382496401e-84	3.83251607772175e-82	181.73413934074
KIRC	C9orf100	2.45518470230384	22.9338928493705	2.75841284711753e-84	4.22828338286062e-82	181.433184992786
KIRC	KCTD8	-4.35879808498012	-24.7871026926245	3.47875148544385e-84	5.25105586818066e-82	181.32695604866
KIRC	EPB41L4B	-5.92666483653834	-22.9370781425536	3.11643497176894e-84	4.74033731782761e-82	181.312584529975
KIRC	ENPP6	-4.7020710967354	-22.9360912454598	3.70893357512753e-84	5.55609488746755e-82	181.140141135636
KIRC	PARVG	3.28200447273705	22.8484726529893	7.88985498913808e-84	1.17303753800915e-81	180.385737977745
KIRC	ABCA4	-5.26569736966599	-22.857930275435	8.23975336527545e-84	1.21591703764893e-81	180.343519385673
KIRC	AK3	-1.43906880581577	-22.8114004895692	1.24483703805407e-83	1.82336352522083e-81	179.931235142729
KIRC	LAMA4	2.83880648603444	22.7945546044345	1.53143069317682e-83	2.22665518579989e-81	179.724723318312
KIRC	SLC20A2	-1.48261557846416	-22.7890327547278	1.63904955849106e-83	2.36573474230673e-81	179.657034040129
KIRC	FAM78A	2.48520460261708	22.7880421998887	1.65914001774927e-83	2.37737932688218e-81	179.644891509552
KIRC	TNFRSF4	3.63110017527025	22.7933902400281	1.82038327564382e-83	2.58965891313532e-81	179.554325046418
KIRC	SLC4A1	-8.9793506022447	-22.8645582756911	2.37338998113484e-83	3.35224382049717e-81	179.296456677418	MYC-target gene
KIRC	FAM81A	-2.95337205797309	-22.7063486863075	4.53087260363671e-83	6.35414715349732e-81	178.64360465114
KIRC	TMEM213	-9.72971702784263	-23.1538832255846	4.91041855598173e-83	6.79011304377501e-81	178.59871214652
KIRC	LOC100303728	-2.37928130103094	-22.7073028877477	4.84307888106523e-83	6.74415787282984e-81	178.57770399511
KIRC	PAK6	-4.97211482135896	-22.6942868046794	5.25521364147662e-83	7.21643017684435e-81	178.495790190451
KIRC	ALDH3B2	-3.56060346358262	-22.7952813761848	5.50649091449301e-83	7.50933457539206e-81	178.457637701118
KIRC	INPP5J	-5.23977603420842	-22.6846110438907	5.9190972633429e-83	8.01672803324264e-81	178.377221334849
KIRC	SIGLEC10	3.41461086988993	22.6066038612086	1.54426642941844e-82	2.07730097791295e-80	177.421452648212
KIRC	LAPTM5	2.7466249793826	22.5632554117496	2.63088459793793e-82	3.51507513781247e-80	176.890450597165
KIRC	GAL3ST4	2.96724764782861	22.5612433132493	2.69675080276744e-82	3.57889599824989e-80	176.865805230294
KIRC	PAQR7	-1.62799307673747	-22.5561347015098	2.87148305096554e-82	3.78538038998618e-80	176.803232781795
KIRC	UHRF1	3.40560464122298	22.5459572454136	3.25404348731902e-82	4.26128847140704e-80	176.678578556627
KIRC	DCAF11	-1.14390386898238	-22.5433697682748	3.35917317022461e-82	4.37001909658036e-80	176.646887711211
KIRC	PTGER1	-6.05705277618905	-23.7382211837187	3.76588661448462e-82	4.86710077874634e-80	176.622498015143
KIRC	GSTM3	-3.42858797771585	-22.5184913762983	4.56035241861017e-82	5.85561095620764e-80	176.342198596404
KIRC	GRIK3	5.56145683963634	22.543865332319	5.30853573063515e-82	6.77232164758577e-80	176.197399585633
KIRC	SYT7	-4.7545197967615	-22.5076645330646	5.62345988470587e-82	7.12809588206242e-80	176.133862358013
KIRC	GPC3	-4.87919721034449	-22.4151587522407	1.62295844549132e-81	2.04410065612391e-79	175.076985533725
KIRC	C1orf226	-3.27656916020261	-22.410105559981	1.72687884358286e-81	2.16122166158275e-79	175.015127213887
KIRC	IL2RB	3.34900599604353	22.3923891217239	2.14664197311844e-81	2.66966656455623e-79	174.798262678806
KIRC	SLC15A4	1.74903144422117	22.3451495849377	3.83439918538941e-81	4.73883809324313e-79	174.220087455707
KIRC	LOC643008	-5.02791304784591	-22.3414735103041	4.32382074288414e-81	5.31051126520441e-79	174.100875281326
KIRC	SLC4A11	-4.43441006511718	-22.3359145013194	4.99008470356876e-81	6.09098363755362e-79	173.95855506669
KIRC	UXS1	-1.28820678078774	-22.3148285537035	5.56390022618003e-81	6.7497277958579e-79	173.849042043902
KIRC	ESM1	3.81028097849993	22.3049620456565	6.28038761427387e-81	7.57246248077144e-79	173.728313667888
KIRC	SLC16A1	2.39249620865466	22.2661921189177	1.01083882550236e-80	1.21141375366568e-78	173.253967694197	MYC-target gene
KIRC	RELT	2.25601178639812	22.2594532503576	1.09800814314797e-80	1.30795259172338e-78	173.171526530946
KIRC	CLDN19	-7.15070910186458	-22.5051576728576	1.21250474038596e-80	1.4356927387061e-78	173.093789466901
KIRC	FAM167A	-4.33961877479906	-22.2231524883424	1.98778618085577e-80	2.33967166310964e-78	172.58101371946
KIRC	OXGR1	-5.57952826155643	-22.5590442254192	2.30511720152813e-80	2.6655782188899e-78	172.462243394003
KIRC	PKMYT1	3.48680395748057	22.2236969016644	2.29107132010155e-80	2.66492025198165e-78	172.443682834879
KIRC	C20orf46	3.46138800877538	22.1999180325528	2.27997764823719e-80	2.66492025198165e-78	172.443298859545
KIRC	FER1L4	6.0318421520756	22.2024024960915	2.38071017626157e-80	2.73698622240676e-78	172.401834701294
KIRC	PRDM16	-4.50840050966466	-22.1916719652095	2.71550171682146e-80	3.10383415886865e-78	172.269585693569
KIRC	TRPV2	2.09054526236838	22.1793704629494	2.93379961312596e-80	3.33407779022716e-78	172.192008767484
KIRC	FER1L6	-5.52408709919648	-22.8557179912144	3.79467735089952e-80	4.26340624640268e-78	171.992053682649
KIRC	EGLN3	4.21611408238774	22.1589979323335	3.76692931703279e-80	4.25641487514323e-78	171.942882683451
KIRC	MECOM	-2.88946879620603	-22.1356058444181	5.01905611732371e-80	5.60716472677735e-78	171.656860811604
KIRC	SLC4A9	-7.31890326846549	-23.6132036091984	7.48898011492473e-80	8.22706071069565e-78	171.372737526764
KIRC	CD70	7.39283730963347	22.1458374604032	6.88589702739128e-80	7.64953527076602e-78	171.348043867585
KIRC	GATA3	-4.04327521630847	-22.107164325144	7.11446419117802e-80	7.85929692270135e-78	171.309140250914
KIRC	PROX1	-4.91422951831257	-22.1995117633221	8.20800971825721e-80	8.96713724689602e-78	171.175561253553
KIRC	CDC45	3.85359586695649	22.1100478079042	8.54982673017262e-80	9.28924581112271e-78	171.130836967097
KIRC	NCAPG	3.02425480005711	22.0929195553254	9.11189268669548e-80	9.84582327796265e-78	171.063031566512
KIRC	SUCLG1	-1.68173133705315	-22.0788508847533	1.00683891737743e-79	1.08202351914246e-77	170.963032116941
KIRC	SHMT2	1.98230771384736	22.0749464046837	1.05622510966118e-79	1.12896190910487e-77	170.915306792261
KIRC	CASR	-7.55690404806118	-22.2316128254628	1.11891585374448e-79	1.18953989741631e-77	170.87165841916
KIRC	ADORA3	3.24206368885283	22.0579382819015	1.30119568050058e-79	1.37592745380848e-77	170.707423223483
KIRC	LPPR1	-7.19150702797251	-22.6519055449749	1.75697617235318e-79	1.84800249106977e-77	170.460049371365
KIRC	E2F1	2.52198052873967	22.0304671040598	1.82238402547551e-79	1.90665723384935e-77	170.371690146638
KIRC	FAM111B	2.84912497003196	21.9892122219134	3.24702678211875e-79	3.37930039945348e-77	169.796546041618
KIRC	USP46	-1.36076874416884	-21.9636942437613	4.13195803973006e-79	4.27776640196975e-77	169.555830091248
KIRC	MYBL2	4.291371010761	21.9456049057472	5.53934760950092e-79	5.70495102240996e-77	169.265425933074
KIRC	TMPRSS2	-7.36350955880931	-22.0470636257504	7.03326649455932e-79	7.20600060432207e-77	169.036789087845
KIRC	NNMT	4.61232029057698	21.8931786332101	9.80551499582858e-79	9.9945491509028e-77	168.694539186694
KIRC	MLKL	1.88842482628799	21.8832367034312	1.10757913708424e-78	1.12314204393353e-76	168.573131897823
KIRC	SRGAP3	-2.69107754420308	-21.8809909098802	1.13847897312565e-78	1.14858587829523e-76	168.545707947077
KIRC	ATP6V1B1	-7.07352592085884	-21.890787947282	1.16374633064056e-78	1.16811776355769e-76	168.524857257272
KIRC	CA10	-7.21577980518459	-24.4273594294727	1.63573154852599e-78	1.62537465530417e-76	168.367647439036
KIRC	GP2	-6.54275461260658	-27.2873391396852	1.82760335876842e-78	1.80695144081434e-76	168.361828089978
KIRC	MFSD6L	-5.06333719745809	-22.0875677621826	1.61700384441889e-78	1.61488050603733e-76	168.216523109632
KIRC	USP44	-3.6810605168662	-21.9247939613067	2.64979364740566e-78	2.60681689471639e-76	167.713744154352
KIRC	VEGFA	3.26591800181725	21.8106289582292	2.69563865451353e-78	2.63879003734409e-76	167.686665988376	MYC-target gene
KIRC	EDA2R	2.34653682992636	21.7730940580627	4.26870289422317e-78	4.15809512464872e-76	167.228539508059
KIRC	DGCR5	5.42237765708491	21.7712308461563	4.36721535586712e-78	4.23320178661355e-76	167.205800814554
KIRC	CCNA2	2.64739576431791	21.7648910656695	4.71975236858253e-78	4.55260406518786e-76	167.128431694915
KIRC	TAP1	1.88402614381442	21.7627173431689	4.84706319417214e-78	4.65271007774563e-76	167.101904744494
KIRC	TYROBP	2.85689110494406	21.7514983153018	5.56080017941597e-78	5.3120416786363e-76	166.964998787307
KIRC	TMEM164	-1.38174773666558	-21.7471849989412	5.86236590796336e-78	5.57319343577248e-76	166.912365595622
KIRC	AMPH	-4.05380344099743	-21.7742675006632	5.9771101353471e-78	5.65508975197864e-76	166.895621705617
KIRC	IKBIP	1.84109120706583	21.7330177710989	6.97271515145046e-78	6.56564140022769e-76	166.739499071572
KIRC	OTOA	3.25176795244539	21.7273990007217	7.46923336956112e-78	6.99983984121809e-76	166.670943418792
KIRC	ITLN1	-4.82456011718369	-22.6384693445935	8.37336376522055e-78	7.81013656101279e-76	166.634693585229
KIRC	SLC6A4	-3.77596921577738	-21.9350363582298	9.19814708095582e-78	8.53916245909955e-76	166.48336556374
KIRC	VTCN1	-6.52434932432325	-21.7393882423591	1.73346976251135e-77	1.60175846186446e-75	165.839162383634
KIRC	E2F2	3.03609654253771	21.6531433215519	1.85350367186426e-77	1.70470612127646e-75	165.765141248507
KIRC	HLA-F	2.39071710150955	21.6413361794125	2.14161216674641e-77	1.9605666196872e-75	165.621148309681
KIRC	PCDH9	-4.13912717726445	-21.6516024879692	2.16772521839539e-77	1.97532711836638e-75	165.610094412892
KIRC	MTOR	-1.16486491100027	-21.6361445232811	2.28207439112558e-77	2.06998802798703e-75	165.55783706258
KIRC	KIF18B	3.80734385005806	21.6388437657125	2.53343753585739e-77	2.28749743534448e-75	165.457399552261
KIRC	PLA2G7	4.42852996873026	21.6279691130113	2.70121632856239e-77	2.42790234913604e-75	165.391663819528
KIRC	CHGB	-5.6213257091611	-21.6514072359099	2.86754934059164e-77	2.56574301632847e-75	165.333326422146
KIRC	CPAMD8	-3.02565371372149	-21.6163483125149	2.90751012418427e-77	2.58977951331621e-75	165.316443701678
KIRC	PRDM1	2.34834379252424	21.6110841288098	3.10092729177536e-77	2.74967427208816e-75	165.252257397621
KIRC	RNF150	-3.95640806786556	-21.6216598690935	3.12529661075442e-77	2.75891139201151e-75	165.245480143464
KIRC	NOS1AP	-3.64627260615864	-21.627302379125	3.34859950821544e-77	2.94289807446454e-75	165.177730422877
KIRC	MYO3B	-6.14197156821641	-21.6648954643737	3.45590615609492e-77	3.02376497038146e-75	165.149944830304
KIRC	PROM2	-6.31636524855051	-21.600876433593	3.5133870929027e-77	3.0605161398704e-75	165.12780042692
KIRC	TRPM2	3.10012504468095	21.5497282384437	6.56798460769168e-77	5.69628629967085e-75	164.504291586747
KIRC	FATE1	4.00399095876883	21.5805898722091	7.2808281975635e-77	6.28694745758169e-75	164.412867006143
KIRC	TYMS	2.34750536589665	21.5298938159329	8.37091783789464e-77	7.19680562289255e-75	164.26255677498	MYC-target gene
KIRC	S100A2	-4.37648203108861	-21.5254266144631	8.84090521670992e-77	7.56796795477152e-75	164.208116146267
KIRC	EFHD1	-2.89063800960457	-21.5247772382865	8.91138646283524e-77	7.59542051362517e-75	164.200202490131
KIRC	ACOT12	-5.42160176301368	-25.0504161677577	2.01802731852855e-76	1.70531932464033e-74	163.628803291396
KIRC	RASD2	3.27751768108476	21.4622532309339	1.91389652886023e-76	1.62426566359151e-74	163.438398383667
KIRC	PSMB8	1.60364704758876	21.4529261453612	2.14501342951019e-76	1.80491470447381e-74	163.32478077525
KIRC	PIK3C2G	-7.79660910870927	-25.0794060212981	3.08765895790237e-76	2.56535160645216e-74	163.208779642184
KIRC	C12orf34	-3.13397108419676	-21.4361431076954	2.63337844860338e-76	2.20645870519844e-74	163.120355467099
KIRC	MYO1F	2.84790658655395	21.4282686810674	2.8993924970868e-76	2.41909650790693e-74	163.024448695031
KIRC	COL23A1	5.75586002592191	21.3968579312461	4.25598318245664e-76	3.5212473409999e-74	162.64192841611
KIRC	AGBL4	-3.28536441687586	-21.400205201991	6.10631437244812e-76	5.03109418336621e-74	162.285240248113
KIRC	CCNI2	-3.35753157663358	-21.364868394792	6.72232266998355e-76	5.51565180399398e-74	162.186885124201
KIRC	CEL	-4.765623042871	-21.3861674103831	7.74857439784924e-76	6.33141777450706e-74	162.048383111794
KIRC	MCCD1	-6.82631491169452	-22.255905939847	8.40525020975608e-76	6.81169744457855e-74	162.043558683829
KIRC	SCD	3.376278486681	21.3414899827348	8.37046887309721e-76	6.8114259875154e-74	161.967845269293
KIRC	TYMP	3.08871957755969	21.3315171898009	9.45471587816088e-76	7.63092048060217e-74	161.846456220182
KIRC	ARRB2	1.47393892447416	21.326941365619	9.99813250719667e-76	8.03671025192304e-74	161.790761849919
KIRC	KIF4A	3.00570361045991	21.3128226474256	1.18795705886333e-75	9.51038983075446e-74	161.618927298352
KIRC	TAPBP	1.63328965162877	21.3043332203187	1.31771971292434e-75	1.0506689356196e-73	161.515612827961
KIRC	AKAP3	-2.49914396156283	-21.3109483383323	1.38669353731053e-75	1.10122401633648e-73	161.465787910498
KIRC	C16orf11	-7.15418043898639	-27.3715873622442	2.18693870149116e-75	1.69586376012887e-73	161.333176634854
KIRC	WNK4	-5.00119608486746	-21.2870870423737	1.62658827599877e-75	1.28656626278398e-73	161.305748557567
KIRC	NPTX2	7.01006447699834	21.2906092585456	1.66383754838678e-75	1.31078580405578e-73	161.285200621309
KIRC	CD40	1.85601805500953	21.2792581129748	1.78974091952786e-75	1.40437845010889e-73	161.210488312649
KIRC	ENO2	3.29550956153374	21.2773606436531	1.83168625442123e-75	1.43161122509587e-73	161.187401182965
KIRC	EMID2	-5.70773164581514	-21.7788112385564	2.03278118210874e-75	1.58252815334718e-73	161.130021141269
KIRC	RBP2	-4.7728408056272	-27.8132376847851	2.78696280254165e-75	2.14433472597115e-73	161.09538591241
KIRC	TDGF1	-6.87484914206369	-21.7796464311389	2.59991261065693e-75	2.00822937355977e-73	160.887883351183
KIRC	PRKAR2B	-2.36602058665759	-21.2249901165386	3.47123714721244e-75	2.66047454841003e-73	160.55030846762
KIRC	ATP12A	-7.47654673196829	-27.0442836005659	5.19740128882933e-75	3.93767866227246e-73	160.471308976504
KIRC	DPEP2	2.6639910206917	21.1977231723434	4.8416850693595e-75	3.69650504098512e-73	160.218693334809
KIRC	ATP6V1C2	-3.14087225605542	-21.1969258065363	4.88902320589623e-75	3.71829018743815e-73	160.208996867232
KIRC	GAL3ST3	-5.58924712870214	-21.9733227458461	5.78906990849007e-75	4.35258815096892e-73	160.112566874689
KIRC	TFCP2L1	-6.0187798738364	-21.1874186379292	5.49038289309931e-75	4.14377218809717e-73	160.093387860031
KIRC	EPN3	-6.68522895853046	-21.5658056446104	6.39381956996569e-75	4.78906773395839e-73	159.977898690885
KIRC	LAIR1	2.92285503003795	21.1712024347867	6.69157306830175e-75	4.99317606990939e-73	159.896213282008
KIRC	SLC37A2	3.04090893050517	21.1706340973117	6.73813222121183e-75	5.00901603542266e-73	159.889303208234
KIRC	CHL1	-5.05628692740454	-21.1804572615115	7.26080295165317e-75	5.37734522719062e-73	159.816381399557
KIRC	NOS1	-4.94617789790709	-21.669241819775	7.76658145359495e-75	5.70915916964263e-73	159.794775236808
KIRC	RUNX3	3.07772373090295	21.160708474435	7.60550375356246e-75	5.61161310533373e-73	159.768627943945
KIRC	FGF9	-7.53066469969438	-21.5843934865951	1.06310416662341e-74	7.78585992252273e-73	159.476778812266
KIRC	KIAA0317	-1.24297110247156	-21.1236356662033	1.19541065791906e-74	8.72252780431422e-73	159.317972786621
KIRC	EPM2A	-1.42136273694009	-21.0882729713603	1.83992314178659e-74	1.33759706638559e-72	158.888216019252
KIRC	RAB11FIP4	-2.1559654776159	-21.060895485738	2.56897570698883e-74	1.8607665065933e-72	158.555576984897
KIRC	LILRB4	3.59261722089135	21.0563642425454	2.71487366903774e-74	1.95926685881577e-72	158.50052830254
KIRC	TMEM30B	-4.27606663800845	-21.0520630452276	2.86101811643948e-74	2.05722808125361e-72	158.448276052351
KIRC	CADPS2	-1.65308198223546	-21.0393143512012	3.342022562163e-74	2.3943896429062e-72	158.293410658927
KIRC	CAV2	1.973415971299	21.0258277830845	3.93910484167481e-74	2.81198047434216e-72	158.129597601522
KIRC	ADM	2.8744560063618	21.0229564964178	4.0793893832665e-74	2.90164912462992e-72	158.094723937152	MYC-target gene
KIRC	LDHB	-1.59290243301631	-21.010274244764	4.76121829885186e-74	3.37449213768806e-72	157.940698462446
KIRC	DGCR9	4.04902852558596	21.0070950094083	5.27231910613461e-74	3.72338707159664e-72	157.839589483323
KIRC	NUSAP1	2.31928997608589	20.9958119900187	5.67877191343336e-74	3.99615785822887e-72	157.765072509693
KIRC	GTSE1	2.94632241173347	20.973170953849	7.96876457388175e-74	5.58774293205453e-72	157.427949924156
KIRC	MAPK4	-6.56496407948253	-21.6293206728378	9.71143115421855e-74	6.76175491702527e-72	157.294569768737
KIRC	PRMT6	-1.29879446245152	-20.9567130654251	9.14388803364418e-74	6.38908982251873e-72	157.290359648198
KIRC	BHLHE41	2.94287698216502	20.9491800338325	1.00226389442168e-73	6.95395306957693e-72	157.198914613277
KIRC	LOC541471	2.13711791762619	20.9291325929693	1.27945794054514e-73	8.84615430641247e-72	156.955579893002
KIRC	ERBB4	-6.2351725147346	-20.9936173606933	1.34041601708662e-73	9.23532624455428e-72	156.915900216652
KIRC	AMFR	-1.4147828239126	-20.9221046894255	1.39379016498403e-73	9.56972455638687e-72	156.87028434149
KIRC	ANXA9	-2.8230198972705	-20.9153545443065	1.51320523711453e-73	1.0353674864603e-71	156.788364153373
KIRC	LILRB2	2.5829594071194	20.8738217728327	2.50910011469516e-73	1.71086019544766e-71	156.284412945811
KIRC	PLCL1	-2.91429863244765	-20.8580405709863	3.04052684630504e-73	2.06609545906653e-71	156.092968976215
KIRC	SLC16A5	-3.11123922217523	-20.8576584198232	3.05470337626907e-73	2.06862001925838e-71	156.088333337695
KIRC	LCP2	2.26822359455599	20.8457165474332	3.532608658543e-73	2.38408886054707e-71	155.943480846249
KIRC	DGKD	2.09227617262909	20.821730026419	4.73014247525228e-73	3.18142303760676e-71	155.652570062196
KIRC	TMEM178	-3.86138456666845	-20.8051409067463	5.78816347686969e-73	3.87983540988546e-71	155.451407750284
KIRC	PML	1.25091626561096	20.7721507298048	8.64661837781522e-73	5.77629161496345e-71	155.051442209909
KIRC	KLRD1	2.75177984287747	20.7660690907491	9.31052225759227e-73	6.19886421284948e-71	154.9777212647
KIRC	GRHL2	-6.9969949616741	-21.2043546126746	1.07369243289581e-72	7.12456180136974e-71	154.880711589772
KIRC	PAPPA	-4.16833517567191	-20.7371079032014	1.3241810591418e-72	8.74284945772432e-71	154.626706434013
KIRC	SPTBN2	-6.77861873487201	-20.7419849476572	1.32641591853813e-72	8.74284945772432e-71	154.625531256616
KIRC	DTL	2.67982930208394	20.7234257208977	1.56388399534813e-72	1.02738345926956e-70	154.460904476215
KIRC	GPR110	-8.10792788715544	-21.1399193723975	1.65326802623811e-72	1.08250734936531e-70	154.446592857595
KIRC	PDHB	-1.18954769710171	-20.7114997264508	1.80792580704011e-72	1.17986550852842e-70	154.316399206187
KIRC	PHKA2	2.08696654944259	20.6941586384837	2.23223887608291e-72	1.45198327419946e-70	154.106305266287
KIRC	PTPRE	1.78907890586219	20.6773618338274	2.73788174514875e-72	1.77504503700234e-70	153.902834034072
KIRC	IDO1	4.18720103465318	20.6712086919936	2.95049879214599e-72	1.9066393175129e-70	153.828303850837
KIRC	SASH3	2.79015780165198	20.6619937490656	3.30016426779914e-72	2.12564977952639e-70	153.716694570413
KIRC	LDHA	1.75130622594613	20.6591251552761	3.41724709692679e-72	2.19391701605943e-70	153.681952558539
KIRC	PNCK	7.48504449412851	20.6607299916952	3.78148247559382e-72	2.41990402823276e-70	153.582033868002
KIRC	FGF1	-3.85774134307061	-20.6503493979524	3.8018397385111e-72	2.42508319320382e-70	153.575673056385
KIRC	TMEM45B	-5.22420881991589	-20.5920313034431	8.1970043246202e-72	5.21181876254148e-70	152.810564019604
KIRC	C3	4.54508744382738	20.576045979459	9.37613515537741e-72	5.9344256731859e-70	152.676128963787
KIRC	HLA-A	1.71526578411834	20.5758934239511	9.39352298830377e-72	5.9344256731859e-70	152.674282653106
KIRC	RGS19	1.81573696919314	20.569067789931	1.02053706492647e-71	6.4267834146038e-70	152.59167753444
KIRC	FOXC1	-2.26345540423661	-20.5561631983518	1.19367335820485e-71	7.49323713814055e-70	152.435516889993
KIRC	KLHL6	2.88503244137418	20.5523322731156	1.25051166796741e-71	7.82519548176824e-70	152.389161541023
KIRC	C20orf54	-3.80441589939126	-20.5414042224825	1.42794942664506e-71	8.90734131308497e-70	152.256937226041
KIRC	WDR48	-1.00711905666844	-20.5392626554434	1.46556461236969e-71	9.11323102043972e-70	152.231026722103
KIRC	KLHL13	-2.42940647961452	-20.5370821008087	1.50488210343936e-71	9.3283820418213e-70	152.204645004783
KIRC	KIAA0101	2.71817661551753	20.527820610832	1.68396696377978e-71	1.04058633568067e-69	152.092599228854
KIRC	PAFAH2	-1.0728688415785	-20.5239345811165	1.76531194759002e-71	1.08745415737212e-69	152.045588601912
KIRC	LAT2	2.43027331185302	20.5181503482047	1.89372007781388e-71	1.16293232356186e-69	151.975617696531
KIRC	CCNE2	2.12621599205266	20.5212347164359	1.93531947764712e-71	1.18479898919486e-69	151.954467515644
KIRC	NIPAL1	-4.22832462096829	-20.5491492387561	2.67614194560218e-71	1.63327255655363e-69	151.637124578521
KIRC	LY86	2.81478280586982	20.4790585408803	3.04345589245113e-71	1.85173220976396e-69	151.50282304062
KIRC	CROT	-1.33617960773907	-20.4729377659128	3.27810643187237e-71	1.98838271729583e-69	151.428810176197
KIRC	OPHN1	-1.69266550243217	-20.4697835395762	3.4060021923736e-71	2.05453730868398e-69	151.390670594955
KIRC	STAMBPL1	2.48732247879135	20.4697363973152	3.40795103291365e-71	2.05453730868398e-69	151.390100578559
KIRC	EZH2	2.05070314906779	20.4647879495649	3.61883952242231e-71	2.1750435476103e-69	151.330268187228
KIRC	EPB41L5	-1.80328625316934	-20.4537077938014	4.13954326042764e-71	2.48046449793019e-69	151.196305921119
KIRC	PSORS1C1	3.60337327409913	20.456066297413	5.40079980222549e-71	3.22644759181894e-69	150.933801028875
KIRC	RIMBP2	-4.3946096927257	-20.5636493321407	5.72029351788777e-71	3.40702060309376e-69	150.88809446646
KIRC	OSCAR	2.74581670458963	20.4036407023666	7.59789188403934e-71	4.51173315660643e-69	150.591145015737
KIRC	LGALS9	2.20840959425207	20.381436030215	9.94544583383485e-71	5.88806125503744e-69	150.322844166531
KIRC	FCER1G	2.62804713402258	20.3696596909445	1.14717523943906e-70	6.77141587602027e-69	150.180571586301
KIRC	DMRT2	-7.94468067645936	-21.2635892781786	1.59557085815512e-70	9.33456158259154e-69	149.942975180166
KIRC	C1orf114	-4.85607327660896	-20.4147222951093	1.52171492076507e-70	8.95547346524064e-69	149.906183494443
KIRC	TNFRSF10B	1.51686303803432	20.3450719768298	1.54550129736533e-70	9.06846963029733e-69	149.883571100426
KIRC	MYOZ2	-3.48685123298921	-20.8163180281284	1.82014010310579e-70	1.06169470202991e-68	149.769700176717
KIRC	ATP6V0A4	-9.4456257200723	-20.7934442175109	2.36151735943783e-70	1.37343071369187e-68	149.510206356249
KIRC	TAGLN3	-5.27818644644616	-20.9995734591377	2.57730015463762e-70	1.49016179116387e-68	149.444995271043
KIRC	CASZ1	-2.09441487101172	-20.3059728727605	2.48223821091284e-70	1.4394069906918e-68	149.411422259297
KIRC	RALGPS1	-2.555640388088	-20.2984049081056	2.72059760537298e-70	1.56842848538325e-68	149.320053533927
KIRC	ASF1B	2.42733966892704	20.2807143411242	3.37083223833083e-70	1.9376406011847e-68	149.106498798161
KIRC	ADAP2	1.97571159073937	20.2759627907246	3.57053425283234e-70	2.04648534247845e-68	149.049145641156
KIRC	CSF3R	2.9840084613723	20.2736811571323	3.67058769352973e-70	2.09775147548719e-68	149.021606296154
KIRC	ENTPD3	-4.53329418128556	-20.5851398068307	5.58424551498551e-70	3.18221529721393e-68	148.639326086743
KIRC	CLDN8	-9.39299219330053	-22.1948749168323	8.87875602347586e-70	5.03061666499174e-68	148.322597981993
KIRC	STAC3	2.64719363128687	20.2069975711092	8.23016070427458e-70	4.67652867144613e-68	148.216996054603
KIRC	NDC80	2.69332288222207	20.1835747954111	1.15621200689242e-69	6.53226749265448e-68	147.878766300668
KIRC	MRAP2	-4.47548414049023	-20.2729852267056	1.19191998263581e-69	6.71482214719103e-68	147.858236471198
KIRC	BTK	2.76097933784402	20.1660531347383	1.35087840661178e-69	7.58871295805152e-68	147.723209940886
KIRC	SUSD4	-4.8756775390873	-20.1620484813423	1.41794900933816e-69	7.94292456392432e-68	147.674924645022
KIRC	AURKB	3.52496553316362	20.1556983571726	1.71358566285548e-69	9.57187652466224e-68	147.491152268568
KIRC	MTMR10	-1.13672837098225	-20.1339743755727	1.99143757809779e-69	1.10925877941706e-67	147.336479474832
KIRC	CDT1	2.69712695354689	20.1257085927075	2.20084234573101e-69	1.222456644508e-67	147.236849613655
KIRC	VASH1	2.20909965079343	20.1252312680418	2.21358566852432e-69	1.22609084059944e-67	147.231096527841
KIRC	DOC2A	5.86566990454015	20.1201950456405	2.35261606111264e-69	1.29945893833635e-67	147.170397720609
KIRC	TMPRSS4	-6.83147198340369	-20.4646566227769	2.76935719419552e-69	1.51693266365713e-67	147.047209087192
KIRC	TACSTD2	-4.7394467315761	-20.108533327321	2.70896776452075e-69	1.49212057313742e-67	147.029856974553
KIRC	PEG3	-2.71253805915131	-20.1077395580165	2.7350976220945e-69	1.50232834386935e-67	147.020291479636
KIRC	SLC13A2	-6.79546861854126	-20.6176556871308	3.17980289755372e-69	1.73694537282396e-67	146.924351461322
KIRC	MLF1IP	2.13317422616251	20.0931357549831	3.26338601567537e-69	1.77769132435165e-67	146.844318418655
KIRC	PDLIM1	1.74962359844854	20.0873775689932	3.498694656763e-69	1.90063703689098e-67	146.774940337888
KIRC	SREBF2	-1.2649198062654	-20.0803814949796	3.80751647445148e-69	2.06273508947407e-67	146.690652757271
KIRC	KCTD1	-2.22736562330095	-20.0704609729913	4.29268718565011e-69	2.31922394560233e-67	146.571141918548
KIRC	CDC6	2.58387997779916	20.0629070764702	4.70313438388822e-69	2.534053932071e-67	146.480149315643
KIRC	CD68	2.63946755174073	20.048541384293	5.59499243847055e-69	3.00639620864991e-67	146.307122202662
KIRC	RIPPLY1	-3.62697533026246	-20.3804208495928	5.9618696913236e-69	3.19485125409845e-67	146.279541930791
KIRC	TPX2	2.82523769093066	20.0327047973399	6.77517678540084e-69	3.62087420958152e-67	146.116407764386
KIRC	LYPD6	-4.15706216411864	-20.0467514858911	7.98457066353926e-69	4.255711598405e-67	145.955755264874
KIRC	LRRC16A	-1.56113984885377	-20.0188463735478	8.01029141943709e-69	4.25794361634272e-67	145.949540545752
KIRC	SLC7A8	-3.54213091861584	-19.9956651920039	1.05993321035668e-68	5.61906683688819e-67	145.670471590671
KIRC	CEP55	2.98401752263091	19.993408697381	1.08922268495959e-68	5.75890090170879e-67	145.64331005866
KIRC	CD247	3.01167014218278	19.9928611163781	1.09645142056935e-68	5.78166143742356e-67	145.636718894267
KIRC	AEN	1.40651778226604	19.9864642887411	1.18453318554213e-68	6.22951042843354e-67	145.559723795401
KIRC	ADAMTS7	2.66764106546709	19.9857992491217	1.19408684753841e-68	6.26309637220809e-67	145.551719366682
KIRC	NAALADL2	-2.34898480551687	-19.9780758370322	1.31084060562244e-68	6.85729157025878e-67	145.458764215363
KIRC	ZNF503	-1.93785470379732	-19.9761603005258	1.34152122087042e-68	6.99927193179202e-67	145.435710903226
KIRC	ZNF488	-3.69865609610607	-20.1039568080675	1.52683540983566e-68	7.92431585146726e-67	145.321816852723
KIRC	C3orf23	-1.09598342988982	-19.9661617938078	1.5137009102458e-68	7.87682152610536e-67	145.315387088353
KIRC	SLC4A8	-2.56618918574352	-19.9543753857222	1.74523292871867e-68	9.03409317604269e-67	145.173563178114
KIRC	LOC100130691	-2.19191772412044	-19.9491190267922	1.85959244878511e-68	9.60093500842734e-67	145.110319811748
KIRC	RHCG	-9.19840216286385	-20.6182146848092	2.06853964319413e-68	1.06519017980523e-66	145.074841891195
KIRC	NELL1	-7.62834267555659	-22.3779552226255	2.6628794793266e-68	1.35014817497959e-66	144.973356853801
KIRC	WNK1	-1.42048706996777	-19.9337218351494	2.23950614309764e-68	1.15023362269124e-66	144.925083865088
KIRC	TRADD	1.45077949887955	19.9276992606996	2.40839607703046e-68	1.23377264319172e-66	144.852637285991
KIRC	SLC48A1	-1.43000011859307	-19.9263611058372	2.44761686396716e-68	1.25062469943376e-66	144.836541005356
KIRC	IGFBP3	3.45093042995101	19.9199136401523	2.64572151524456e-68	1.34489710134823e-66	144.758989421244
KIRC	CENPK	2.46350594005134	19.9073086520952	3.43384408251649e-68	1.7365941915008e-66	144.500177312417
KIRC	MBOAT4	2.63324713856398	19.9325738574498	3.72374979667791e-68	1.87840378774258e-66	144.427037982207
KIRC	AHNAK2	4.00628544316099	19.8822363208979	4.16890380965148e-68	2.0976056980165e-66	144.305902128028
KIRC	FCGR1A	3.3854231283604	19.8542357395991	5.84428267926317e-68	2.93311791116117e-66	143.969297990961
KIRC	SELPLG	2.38755504506536	19.841449465054	6.81884479234237e-68	3.41356549174122e-66	143.815623101705
KIRC	ZNF395	2.4130884539278	19.8364019459747	7.24684966015168e-68	3.61866679747069e-66	143.754964026177
KIRC	RALYL	-6.84268892792031	-22.2746514389135	1.08145593777479e-67	5.37304264159765e-66	143.580724902242
KIRC	CD37	2.54901431188546	19.8125626586583	9.66047179792769e-68	4.81174230055975e-66	143.468517004392
KIRC	FCGR1B	3.05552461028284	19.7998238309807	1.12641955069974e-67	5.58241107657558e-66	143.315480293941
KIRC	DLX5	3.55977962109412	19.8126514497739	1.1334198770382e-67	5.60306116213833e-66	143.315007765915
KIRC	IL12RB1	2.89910902062757	19.774779465101	1.52338212314102e-67	7.51205937730436e-66	143.014673239402
KIRC	RGS1	3.42749779008104	19.757218409083	1.88243986714923e-67	9.25954376443005e-66	142.80379651023
KIRC	BMP7	-6.48546518345569	-20.20163013141	2.80670252846417e-67	1.37716465999629e-65	142.459403612984
KIRC	PSMB9	2.13895882797027	19.7204133383808	2.93290375370174e-67	1.43342490671085e-65	142.36196446401
KIRC	L1CAM	-6.03626915067737	-19.7203296826313	2.93586066156515e-67	1.43342490671085e-65	142.360960408469
KIRC	PDK1	1.86827973207553	19.7020976422669	3.65681720105732e-67	1.78103210181545e-65	142.142157295374
KIRC	PCCB	-1.30700205051667	-19.6831359009995	4.59481364975472e-67	2.23237948673832e-65	141.914643699823
KIRC	TBXAS1	1.98590646490755	19.679440065409	4.80389722313371e-67	2.32428119043921e-65	141.870304555413
KIRC	PRF1	2.8796097077515	19.6793781529104	4.80747955340162e-67	2.32428119043921e-65	141.869561803217
KIRC	NXPH4	4.18308084729525	19.6719764685449	5.25556046835655e-67	2.53471835856786e-65	141.780768916627
KIRC	MYO1G	3.15861468450953	19.6715904998826	5.28003846729168e-67	2.54032799640452e-65	141.776138917978
KIRC	HJURP	3.30212003495631	19.6546448310395	6.82222127705265e-67	3.27433503719512e-65	141.523481140329
KIRC	EHD2	2.34686568029538	19.6476814690456	7.04092168954941e-67	3.3711182927155e-65	141.489370055757
KIRC	ACSF2	-2.94591641144308	-19.6433127528055	7.42104175703271e-67	3.54453332617306e-65	141.4369792305
KIRC	SEMA6D	-3.18332686038006	-19.6393543270126	7.78313724091451e-67	3.708524236189e-65	141.389510934166
KIRC	FAM171A1	-2.19841328726856	-19.6343981370451	8.26148874790471e-67	3.92698746396798e-65	141.330080711118
KIRC	FCGR1C	3.15685595182791	19.6037703086058	1.19427310224756e-66	5.66320295535812e-65	140.962892600942
KIRC	SPI1	2.46084432192695	19.5953690616737	1.32127953931035e-66	6.25047406945525e-65	140.862194719314
KIRC	ARL4D	-3.33452079755616	-19.5844156307462	1.50734640462892e-66	7.11366773392177e-65	140.730920625795
KIRC	TNFSF9	3.91465474146229	19.5878785816421	1.52263791108459e-66	7.16872429852064e-65	140.721356229737
KIRC	FOLR3	-5.05916307847758	-20.0992505803924	1.81619575001389e-66	8.53051181966146e-65	140.605311756331
KIRC	GABRA2	-7.00924857746875	-22.5079874175796	2.88074903509346e-66	1.3340499161578e-64	140.352607966599
KIRC	KRBA1	2.56112313167683	19.5509547361043	2.25404136995754e-66	1.05619464572371e-64	140.330001888489
KIRC	RNF149	1.27196022627661	19.549303209789	2.29924490476044e-66	1.07482904838612e-64	140.310217759336
KIRC	LRRC2	-4.98628082553194	-19.5731563824698	2.35710769571085e-66	1.09927942393836e-64	140.288428291927
KIRC	SYNJ2BP	-1.31178430393549	-19.5415679326252	2.52332034277318e-66	1.17402674018816e-64	140.217559555883
KIRC	SCNN1A	-4.97958128114799	-19.5400855943234	2.56868894338329e-66	1.19232993348501e-64	140.199804081437
KIRC	TNNT2	-5.85356554401956	-20.4893067514767	3.26144769675915e-66	1.50681931672232e-64	140.066718367994
KIRC	TMCC1	1.81353508208948	19.5144127602977	3.49724347785774e-66	1.61199283289415e-64	139.892342635608
KIRC	ATP6V1H	-1.29329126005356	-19.5071672985689	3.8154052793838e-66	1.75455404638454e-64	139.805586517714
KIRC	BUB1	3.20355341575756	19.5055302396504	4.09526849223049e-66	1.87888257924282e-64	139.735549428542
KIRC	CYFIP2	-2.23009292539669	-19.5005546716329	4.13094975122371e-66	1.89086574955319e-64	139.726414250443	MYC-target gene	6.75932742846042e-05	Low
KIRC	ANGPT2	3.28076326743668	19.4948436644206	4.42437334335237e-66	2.02049788663856e-64	139.658041885011
KIRC	LYPD6B	-5.80499322902595	-19.8387995788642	5.14238189815945e-66	2.34298294134113e-64	139.548322923081
KIRC	ProSAPiP1	-2.57774485454215	-19.4762454929114	5.53209163584705e-66	2.51474896568367e-64	139.435415566568
KIRC	HCLS1	2.03646857827847	19.4695496249817	5.99543285723364e-66	2.71912131465454e-64	139.355275662266
KIRC	DLGAP5	3.42973857295671	19.4603007643589	7.04878020715349e-66	3.18953271890739e-64	139.196751491174
KIRC	AVPR2	-3.9959562668965	-19.4571104873371	8.10923027065387e-66	3.66100272538606e-64	139.055845097578
KIRC	ARHGDIB	1.68556655727324	19.4428336670778	8.2635381969469e-66	3.72216866301658e-64	139.035586918149
KIRC	NLRC5	2.0912361525836	19.4309937650041	9.52591961180683e-66	4.28103487281519e-64	138.893940426163
KIRC	PLXDC1	2.74465572528361	19.4260173262438	1.01124111097663e-65	4.53430424681448e-64	138.834410809795
KIRC	FGD2	2.76636801083364	19.4158062290061	1.1431204120891e-65	5.1140414091968e-64	138.712273699833
KIRC	GNLY	3.31693271049893	19.4051872213025	1.29852160117393e-65	5.79615488524002e-64	138.585273241556
KIRC	RFC2	1.09058043579764	19.4044468012765	1.31011298743088e-65	5.83472392195006e-64	138.576418618606
KIRC	DDN	-5.18567020824051	-19.4731383732441	1.38695976447287e-65	6.16308817588462e-64	138.528161471841
KIRC	AQP5	-4.00313253293151	-20.4271740475702	1.70612331976202e-65	7.56432343609286e-64	138.425662736998
KIRC	WIPF1	1.51342845094806	19.3791701085506	1.77438496663069e-65	7.84937099108618e-64	138.27418377447
KIRC	F11	-6.17395573947204	-19.5681215192611	2.01039691681736e-65	8.87356889132736e-64	138.172776702448
KIRC	TROAP	3.44666738454445	19.372219072269	2.13224417856092e-65	9.39042235787609e-64	138.096677192703
KIRC	FMNL1	2.37188948682602	19.3595846779106	2.24438641094354e-65	9.86233264222169e-64	138.040062803303
KIRC	LARS2	-1.56914351744292	-19.3585671411314	2.27195042395916e-65	9.96131877680011e-64	138.027900850397
KIRC	SRCRB4D	-2.72204097270701	-19.346997592936	2.61017725652584e-65	1.14189480244562e-63	137.88962812438
KIRC	SOST	-6.11350006756077	-20.4412692726092	3.11138526618184e-65	1.3521875220545e-63	137.83543781389
KIRC	TCF21	-3.7956578558848	-19.344600106477	2.82374463719768e-65	1.23259881801207e-63	137.811759041535
KIRC	CLEC2D	1.64390646724594	19.3384529527848	2.89186255790574e-65	1.25955264801824e-63	137.787519847019
KIRC	SCN2A	-4.76221921189966	-19.3581099927161	3.2499340824223e-65	1.40930255582936e-63	137.674667926891
KIRC	C1QB	3.01146915661206	19.3268245705666	3.32460982446159e-65	1.43853029910073e-63	137.648577952755
KIRC	ZAP70	3.58897449888491	19.3255950393824	3.37399040962804e-65	1.45670930916998e-63	137.633888031822
KIRC	HEPACAM2	-8.08044344756138	-20.5249744250377	4.21278020889118e-65	1.81094599675248e-63	137.544338208535
KIRC	C17orf104	-1.91062373496455	-19.3167317084455	3.75231723918806e-65	1.61652115659487e-63	137.527999206218
KIRC	SFXN2	-2.09066485902374	-19.3034943403106	4.39768200097142e-65	1.88632893464661e-63	137.369875810189
KIRC	SLA2	3.3058697941469	19.2921812988472	5.29194035781556e-65	2.2649962908105e-63	137.185934732286
KIRC	NKG7	3.47252455361814	19.2828037011618	5.63551536587614e-65	2.40683975906771e-63	137.122772834005
KIRC	SEMA5B	3.81028260835441	19.2799673209094	5.83038119614518e-65	2.48469736578825e-63	137.088903580588
KIRC	GZMH	3.45214211687312	19.2772724686195	6.02175579918912e-65	2.56073546608958e-63	137.056725412547
KIRC	NUDT4	-1.75337930689382	-19.2689753322006	6.65128031605162e-65	2.82236946286706e-63	136.957659306509
KIRC	ATP6V0D2	-7.45534522153851	-19.3850011458269	7.87988597987123e-65	3.33654957957117e-63	136.804082023928
KIRC	MYLK3	-3.30740709413193	-19.2565470268619	8.10883634813459e-65	3.4261566228208e-63	136.76072901494
KIRC	CAV1	2.29182843322644	19.2478034088161	8.5718357096203e-65	3.61406139279386e-63	136.704917024707	MYC-target gene
KIRC	TOP2A	2.92045285864717	19.2452351119846	8.83967069549241e-65	3.71905634750355e-63	136.674262205178
KIRC	LOC285830	1.68123650904603	19.2446647255506	9.34853924230299e-65	3.92479861947557e-63	136.618985124154
KIRC	PRAM1	2.76022145431648	19.2399420464585	9.89231873166504e-65	4.14429471610052e-63	136.56265411928
KIRC	SKA3	2.48436893050397	19.2303598967892	1.05637972375343e-64	4.41624791913326e-63	136.496733087095
KIRC	KCNK13	-2.75922147341301	-19.2225333471206	1.1601915736775e-64	4.82981645850502e-63	136.403339918655
KIRC	MS4A7	2.53133219503854	19.2131661822092	1.29791922276176e-64	5.39181821657374e-63	136.291574829894
KIRC	SOX11	4.92865051847143	19.2299255269688	1.35850644793311e-64	5.63167851183004e-63	136.260163547264
KIRC	TMSB10	2.12193057958367	19.1996660794285	1.52563553730128e-64	6.31127973108691e-63	136.130520383272
KIRC	HCK	2.26428045706795	19.1975090376489	1.56554926569123e-64	6.46287498533996e-63	136.104789694304
KIRC	GABARAPL1	-1.81727711774429	-19.1760178853347	2.02487192371311e-64	8.34162862906315e-63	135.848466602383
KIRC	ITGB2	2.57725810446956	19.1753139341807	2.04200517758578e-64	8.39472149305222e-63	135.840071817267
KIRC	TRPV5	-5.28802730618716	-22.66175528002	3.5221411009239e-64	1.43011946878171e-62	135.611036069668
KIRC	POLR3B	-1.32168623189024	-19.1543798230188	2.62338382735444e-64	1.07624049381964e-62	135.59046184788
KIRC	SLC9A2	-6.31269034510058	-19.4262955273148	2.79635605873563e-64	1.14482701253496e-62	135.559439929382
KIRC	RASSF8	-1.6651111175301	-19.1400128360115	3.11542764106754e-64	1.27281954905929e-62	135.41919414521
KIRC	ACSL4	-1.50825053423101	-19.1375951539355	3.20685595172222e-64	1.30747153792485e-62	135.39037624082
KIRC	VWA2	-3.86993021993726	-19.1815045930202	3.42723862732576e-64	1.394448901579e-62	135.330092066955
KIRC	PTPN13	-1.97470712050999	-19.1235908075538	3.79171456039971e-64	1.53642138765049e-62	135.22346700448
KIRC	GMFG	1.88236273649999	19.1070956444987	4.61865688898132e-64	1.86767528267314e-62	135.026909755476
KIRC	MAN1C1	-2.91464900473542	-19.1065712795715	4.64771073710775e-64	1.87558841052181e-62	135.020662079619
KIRC	MKI67	2.90601220091505	19.096083709043	5.26871235641385e-64	2.12186391315127e-62	134.895714202907
KIRC	PLA2G4F	-7.54709581975183	-20.3116645671664	6.66612732065908e-64	2.6629495280548e-62	134.798179333435
KIRC	CNP	-1.13810190599703	-19.0850678022714	6.01043447161691e-64	2.41565713906002e-62	134.764490028611
KIRC	LOC100233209	3.2308230354825	19.0837386804822	6.40657987252796e-64	2.56964929816162e-62	134.70378177146
KIRC	SLC6A3	7.57726400446431	19.1160689690771	6.42802677614292e-64	2.57303241845041e-62	134.701991646358
KIRC	NFAM1	2.24672838762967	19.0716299345455	7.05785360686052e-64	2.81374994399314e-62	134.604440248177
KIRC	ARHGAP25	1.77072170563906	19.0711758159061	7.09626999974906e-64	2.82337309808929e-62	134.599032022094	MYC-target gene
KIRC	IGSF6	2.94572514995446	19.0707729731228	7.1305234818311e-64	2.83130464517526e-62	134.594234481294
KIRC	MPP5	-1.46701247631666	-19.0699965186942	7.19701159339389e-64	2.85197810115773e-62	134.584987590533
KIRC	PNP	-1.42245776618465	-19.0681259141762	7.35974654390309e-64	2.9106325631828e-62	134.562710716371
KIRC	PPM1K	-1.65686122914463	-19.0591038687599	8.19775050142571e-64	3.2355752178681e-62	134.455275550535
KIRC	PRDX4	1.41791729221102	19.0481716689099	9.34188504570734e-64	3.67980946003619e-62	134.32511108376
KIRC	CMTM4	-2.15980329445146	-19.0463635917162	9.54592351969343e-64	3.75270559996855e-62	134.303584968279
KIRC	RASSF2	2.25395397906022	19.038589992243	1.04751037368566e-63	4.10981550183737e-62	134.211041963019
KIRC	CYTH4	2.44778362623078	19.0301688749432	1.15838885510822e-63	4.53583786552673e-62	134.110801050153
KIRC	FMN2	-4.91843923824745	-19.4784425293685	1.34992434202881e-63	5.26497119117904e-62	134.014622031329
KIRC	MRPL33	-1.08861371379203	-19.0184854707973	1.33189525076722e-63	5.20492029420376e-62	133.971745835197
KIRC	GPSM3	1.96702235086569	19.0154022146363	1.38186319217388e-63	5.37892967756818e-62	133.935052664974
KIRC	C16orf89	-4.79971238432576	-19.0267136704472	1.53274845206308e-63	5.95453200217985e-62	133.834244935408
KIRC	C1QC	2.89898079157312	19.002058067729	1.62062654224487e-63	6.28358220516669e-62	133.776264062023
KIRC	MATK	2.74841638262224	19.0004283412858	1.65247818063402e-63	6.39454081093095e-62	133.756873061671
KIRC	GPR98	-3.51850232264373	-18.9833553005275	2.02617256980696e-63	7.82530007721928e-62	133.553757819263
KIRC	HSD11B2	-4.03223805873521	-18.9796143437762	2.11872391064881e-63	8.16679271133911e-62	133.509258407698
KIRC	NAV2	-1.7264568663902	-18.9744874260929	2.25246142460334e-63	8.6654031537172e-62	133.44827632074
KIRC	HOMER1	-2.50280195551526	-18.9722373491209	2.42541278151155e-63	9.31264317312803e-62	133.375057236713	MYC-target gene
KIRC	ERP27	-3.86715460682783	-18.967817545753	2.43914665563475e-63	9.34722596289177e-62	133.368947714256
KIRC	CCNB2	2.77226793853852	18.9660717155809	2.49051300751687e-63	9.52561009876954e-62	133.348184748679
KIRC	HOXB9	-4.55902175807397	-18.9688142526702	2.52651530220114e-63	9.64465513237941e-62	133.334369792283
KIRC	ACAD8	-1.1598046649631	-18.9504979545231	2.99929086823451e-63	1.14273559977783e-61	133.162989178108
KIRC	FMO5	-3.0298086972748	-18.9479190709617	3.09303726187818e-63	1.17618690031498e-61	133.132326081377
KIRC	CAB39L	-1.71010314340712	-18.9409047039833	3.36309308098705e-63	1.27642615323297e-61	133.048930162715
KIRC	MAGEE2	-2.76135264748943	-19.786031107126	5.50145525244993e-63	2.06817064946663e-61	132.662377863294
KIRC	GGTA1	2.23461409860391	18.9058991550969	5.10638297096424e-63	1.9306618903986e-61	132.63285646435
KIRC	ACOT11	-2.58079403211331	-18.9053671902906	5.13888623230975e-63	1.93924306026132e-61	132.626535083959
KIRC	UBE2C	3.42465764808438	18.9010164444707	5.41259430819826e-63	2.03864075905357e-61	132.574836535219	MYC-target gene	1.38481693133941e-06	High
KIRC	C6orf155	-2.45951626281176	-18.8854155915877	6.82955008023505e-63	2.56257159936561e-61	132.343656979806
KIRC	LOC653786	3.42275759045216	18.9310396579751	7.01643564484143e-63	2.62770830380861e-61	132.341962970752
KIRC	PFKP	2.07914747491243	18.8708144875526	7.7591232732018e-63	2.90035734601687e-61	132.21604048892
KIRC	PDHA1	-1.24669614642256	-18.8698437913435	7.8494377888668e-63	2.92858080824627e-61	132.204511173136
KIRC	KIAA1274	1.970672376192	18.8691294003018	7.91657549979173e-63	2.94806711738007e-61	132.196026185863
KIRC	ARL11	2.09269558373297	18.8645162181586	8.36414494827565e-63	3.10888350013539e-61	132.141236354563
KIRC	GADL1	-5.17639536437919	-22.5344857379485	1.19082094304445e-62	4.37682032114517e-61	132.125300165018
KIRC	MAGI3	-2.09600644562615	-18.8622049897032	8.59779521290832e-63	3.18728906424229e-61	132.11378766323
KIRC	C2orf15	-2.23667483342611	-18.8621120636236	8.60732456915839e-63	3.18728906424229e-61	132.112684069488
KIRC	PFKFB4	2.53691203274336	18.8528367240006	9.61355601403113e-63	3.55324217984021e-61	132.002536851991
KIRC	FOXM1	2.62177801161466	18.852228915758	9.68345428601833e-63	3.5723997211143e-61	131.995319451019
KIRC	ZNF44	-1.38901078945419	-18.8508954907062	9.83858243395176e-63	3.62287018713151e-61	131.979485945913
KIRC	C1orf38	2.19374244845314	18.8315475373989	1.23899481170394e-62	4.54543291403224e-61	131.749775008602
KIRC	DAG1	-1.15474805081141	-18.8242896628566	1.35091004310704e-62	4.94683244303678e-61	131.663620820112
KIRC	FERMT3	2.27036768405831	18.812152129761	1.56108149200386e-62	5.70588270293612e-61	131.519562256372
KIRC	PTPLAD1	-1.56520343313539	-18.7937878285423	1.94277252264512e-62	7.08789370162077e-61	131.301645253291
KIRC	KLRG2	-5.4120684759815	-20.7756535143779	2.52607202755427e-62	9.13172728937076e-61	131.253137431533
KIRC	SLC25A33	-1.81612401866491	-18.7918222934367	2.08199265390569e-62	7.58182739195787e-61	131.233176815888
KIRC	CRHBP	-4.58655950970351	-18.783468691804	2.19680305749123e-62	7.98521758434403e-61	131.179219347186
KIRC	ARHGAP9	2.76046171196286	18.7747847480512	2.43611296172952e-62	8.83884361564029e-61	131.076206992416
KIRC	TNFAIP8L2	2.47814400042891	18.7723122075556	2.50889454908977e-62	9.08624190727125e-61	131.046879034554
KIRC	KIAA1949	1.72899875475	18.7603013809595	2.89455390483499e-62	1.0444691407702e-60	130.904427473377
KIRC	GRIK5	-5.25175085298931	-18.8039741393979	4.00064279493632e-62	1.44096012071167e-60	130.590893940493
KIRC	FANCI	1.56745067598102	18.7286567244366	4.21835920482428e-62	1.51661518029446e-60	130.529228794627
KIRC	USP53	-1.53385335578375	-18.7224820830856	4.53993939267658e-62	1.629269719615e-60	130.456037974675
KIRC	WNT8B	-3.34313066307937	-19.5441127714537	5.5757135049711e-62	1.99374609127122e-60	130.350318536597
KIRC	KIAA0114	-1.91881724576989	-18.7134540176016	5.05470969070047e-62	1.81072154753462e-60	130.349035762583
KIRC	TBX21	2.83164328655665	18.7081242650813	5.6345630065976e-62	2.01115250708413e-60	130.241325725621
KIRC	SLC16A7	-3.5654222886069	-18.7018899580646	5.8001165469121e-62	2.06651359637189e-60	130.211996560824
KIRC	ANKRD34B	-4.33915120875244	-19.8428930108927	9.26157006127318e-62	3.27617685852622e-60	129.881878461027
KIRC	CHSY3	2.41437399696195	18.6687353882956	8.60321888540214e-62	3.0597131338119e-60	129.819225674958
KIRC	VWF	3.10876637467068	18.6675900696571	8.7211639421697e-62	3.09609148639971e-60	129.805660809003
KIRC	MS4A6A	2.5503122672687	18.6647266933474	9.02314917432673e-62	3.19755827550424e-60	129.771748676748
KIRC	OLFML2B	2.75130887956051	18.6602131081856	9.52052016065264e-62	3.36176367244188e-60	129.718295283848
KIRC	TRPA1	4.60251768542187	18.6828856945547	9.98772063006548e-62	3.5204489793033e-60	129.673953921145
KIRC	NCAPH	2.48129904502433	18.6613580291607	1.02745970135545e-61	3.61512244387946e-60	129.643317893273
KIRC	FDX1	-1.14837225207937	-18.6515750701204	1.05500033729226e-61	3.70543102479879e-60	129.616006590282
KIRC	GJC1	2.63195062778859	18.6509525064401	1.06283593930247e-61	3.72633295456861e-60	129.608634896026
KIRC	BRCC3	-1.28032267892113	-18.6460432724181	1.12669503090509e-61	3.94323319311809e-60	129.55050762479
KIRC	GOLGA7B	3.74159530003193	18.6396633896365	1.27101580638433e-61	4.44047112286993e-60	129.433480602445
KIRC	PLK2	2.11400359476639	18.6339173692269	1.30133598462221e-61	4.53838055730503e-60	129.4069498082
KIRC	FXYD4	-9.33496114062806	-22.4067930758673	2.21392404320894e-61	7.653519935387e-60	129.230063664483
KIRC	KIF20A	3.20200332809893	18.6224362372633	1.55954291507206e-61	5.42929605680191e-60	129.2271120353
KIRC	VAV1	2.80668324915707	18.6158858632751	1.61224815432181e-61	5.60291652083645e-60	129.193522564704
KIRC	APEH	-1.34356192547381	-18.606076706214	1.81149431320887e-61	6.28429623673549e-60	129.077441425427
KIRC	PRELID2	1.93190042871282	18.5979789530496	1.99437864231842e-61	6.90662754346836e-60	128.981625472818
KIRC	C4orf6	5.25805250881174	18.7152654583681	2.34150248847121e-61	8.08043110070328e-60	128.885129525651
KIRC	SKA1	2.62966222215156	18.5779940508873	2.52856934358554e-61	8.71078923346001e-60	128.745204418702
KIRC	SELENBP1	-1.79774097297581	-18.5758970037441	2.59231725945862e-61	8.91486634583215e-60	128.720400400874
KIRC	LST1	2.41364509530075	18.5640010374649	2.9855385704913e-61	1.02493124466832e-59	128.579708560515
KIRC	LMO3	-4.82045740044979	-18.6560157783883	3.02829360713324e-61	1.03780724068375e-59	128.577418398345
KIRC	CA8	-3.96729593879792	-18.5684234335227	3.09500303884708e-61	1.05883373858412e-59	128.544793203067
KIRC	GPD1L	-1.92039981263321	-18.5565063832273	3.26331512303939e-61	1.11448692993059e-59	128.491083039404
KIRC	CORO1A	2.64019548627749	18.5505652122133	3.501739665217e-61	1.19385172655174e-59	128.420834674897
KIRC	FAM190A	-3.26650345836008	-18.5642672056512	3.55359007698675e-61	1.20944389298341e-59	128.408110323693
KIRC	HSPC072	-2.94728786920064	-19.5302090730644	4.55823796030657e-61	1.54076234918123e-59	128.277178272468
KIRC	TNNI1	-5.01953387999632	-18.6950828139213	4.18578162934184e-61	1.42215886492449e-59	128.263359645016
KIRC	ISG20	2.4520069243844	18.534516358759	4.23640350860256e-61	1.43688924492465e-59	128.231103988962
KIRC	DEPDC6	-1.66127269024647	-18.5335829898474	4.2835828446561e-61	1.45040354743544e-59	128.220071023074
KIRC	HOXD8	-1.86191870634298	-18.5207189276124	4.9898991361501e-61	1.68379292693229e-59	128.068025864525
KIRC	FRG2C	-4.68160765346274	-19.4975725974767	5.86791933570545e-61	1.97333736299727e-59	128.031963950378
KIRC	C9orf25	1.0979202647758	18.5149170148086	5.34543640606008e-61	1.80069266598692e-59	127.999460405054
KIRC	OLFM4	-5.63816801413839	-18.9978228001196	6.10788448548244e-61	2.04707301382932e-59	127.927983568421
KIRC	LOXL2	2.95126792091831	18.503874076545	6.09353402029037e-61	2.0457307592058e-59	127.868974284004
KIRC	CCDC88B	2.61268859119644	18.4983340680559	6.50735195214556e-61	2.17726527075679e-59	127.803520261199
KIRC	P4HA1	1.64861245345529	18.4974877462846	6.57299438415235e-61	2.19551336067954e-59	127.793521626703
KIRC	C1QTNF6	2.21440351837901	18.4962543955187	6.66984151399441e-61	2.22332797051929e-59	127.778950771852
KIRC	ST6GAL1	-2.32489618561785	-18.4961417949953	6.67875399255821e-61	2.22332797051929e-59	127.777620518198
KIRC	B4GALNT3	-3.93653551503436	-18.4992446158329	6.72507567298134e-61	2.23498565306778e-59	127.771211636042
KIRC	ADK	-1.17359411394348	-18.4911142923019	7.08904726140997e-61	2.35199363334095e-59	127.718228285121
KIRC	TMEM140	1.40303769906864	18.4865880018202	7.47992650518646e-61	2.47752205550347e-59	127.664760931977
KIRC	LILRA6	2.95910314370807	18.4836181638746	7.74801644430669e-61	2.5620280463164e-59	127.629681334161
KIRC	DPP6	-5.08888101507919	-18.6239244007532	8.65376520474644e-61	2.85675380899259e-59	127.538710791915
KIRC	NR1I3	-2.49946297207191	-18.4724522086496	8.8447118414977e-61	2.91492219922959e-59	127.497803550808
KIRC	ACADSB	-1.95682355029001	-18.47039658654	9.06289576291597e-61	2.98185858262729e-59	127.473527621411
KIRC	ARRDC2	1.98875272022624	18.4693652593185	9.17437767709336e-61	3.01352398981469e-59	127.461348415421
KIRC	GPM6B	-2.88898581440917	-18.4668379014626	9.45339890033945e-61	3.1000250390599e-59	127.431503002186	MYC-target gene
KIRC	LSP1	2.53875793152066	18.4664913750409	9.49231052000057e-61	3.1076315930876e-59	127.427410981599
KIRC	FAM64A	2.83899082436844	18.4696533932223	9.97526006238879e-61	3.26034367725084e-59	127.37892783946
KIRC	SLC14A2	-5.34812339326089	-18.7601852316113	1.1796067604275e-60	3.84909968328272e-59	127.250518133284
KIRC	DNAJC11	-1.07024712051253	-18.4310897747708	1.44402398269386e-60	4.69640299897836e-59	127.009477596389
KIRC	TUBB2B	-3.5823755373056	-18.4233605116602	1.65231433913404e-60	5.36500225649202e-59	126.875725157841
KIRC	C1QA	2.74526103398873	18.4152157889214	1.74277851744423e-60	5.64945941048233e-59	126.822150224237
KIRC	LGI2	-3.09915958478441	-18.4145602931563	1.83374098018881e-60	5.93459805928863e-59	126.771942695387
KIRC	GINS2	2.02321547427686	18.4036088397816	1.99960766868764e-60	6.46082386284795e-59	126.685206428771
KIRC	YPEL4	2.56648878351482	18.4045981439764	2.06324137211694e-60	6.65555218470481e-59	126.654474153263
KIRC	REEP6	-3.12547559741011	-18.400356333281	2.16946889809812e-60	6.98164436031186e-59	126.604462315163
KIRC	IQGAP3	3.04538975175138	18.3966491485442	2.17139237462921e-60	6.98164436031186e-59	126.603104639083
KIRC	CSTA	2.7353744651755	18.3907394311413	2.32878224653656e-60	7.46628884538636e-59	126.533396005922
KIRC	MPPED2	-3.20801097685189	-18.39070704452	2.32967544128825e-60	7.46628884538636e-59	126.533014003852
KIRC	SPARC	1.9468857541629	18.3867729221762	2.44075974243502e-60	7.80964128590777e-59	126.486612215355	MYC-target gene
KIRC	PDP2	-1.89269504032058	-18.379411470214	2.66302376117089e-60	8.50704876468389e-59	126.399793635432
KIRC	FRMD7	-5.80864849609319	-21.0218452650386	3.92268750800426e-60	1.23909301570729e-58	126.295583926996
KIRC	C1orf162	2.52797389281857	18.3604048279228	3.33488603179788e-60	1.06361349020599e-58	126.175680933607
KIRC	SUCLG2	-1.30538597384807	-18.3574788416355	3.45239021011993e-60	1.09931665080373e-58	126.141185636788
KIRC	ALDH6A1	-3.10318204084764	-18.3568662609687	3.47750939331249e-60	1.10553489941095e-58	126.133963943958
KIRC	EPR1	2.92710916747106	18.3773913408287	3.53284575314107e-60	1.12132410790709e-58	126.123759536985
KIRC	KIFC1	2.33830482464727	18.3585107583969	3.55934167116338e-60	1.12792343278181e-58	126.111268182496
KIRC	PLOD3	1.34697674796054	18.3533682391071	3.62448470678067e-60	1.1467289694701e-58	126.09272719259
KIRC	MAGI2	-1.63726512574686	-18.3371342602092	4.39205395711558e-60	1.38514314111648e-58	125.901380680279	MYC-target gene
KIRC	ATP5A1	-1.35438097316078	-18.3011978314273	6.71830962208106e-60	2.11541169533489e-58	125.477977312404
KIRC	CENPA	3.0440239152157	18.3056958067989	6.93417211629209e-60	2.17990968883243e-58	125.450110017361
KIRC	C1orf127	2.89267329388708	18.3609219080245	7.95480329976534e-60	2.49679810237396e-58	125.343137173727
KIRC	GALNT3	-3.28330255662031	-18.2879771863923	8.19378011302436e-60	2.56773071243968e-58	125.280676926783
KIRC	LPCAT1	2.34982815683488	18.267906540217	9.95804135279126e-60	3.1156694574382e-58	125.085951468062
KIRC	MAP6	-2.794069217332	-18.2676793357861	9.98481598089538e-60	3.11911139346327e-58	125.083276698942
KIRC	BTN3A1	1.71342664834733	18.2551269560955	1.15813575106499e-59	3.61214137879482e-58	124.935518447311
KIRC	SIX4	-4.22110478023005	-18.2836537080118	1.322775456676e-59	4.11914360319861e-58	124.808386401999
KIRC	PAPPA2	-6.11635507732354	-18.3435484955758	1.33705291891183e-59	4.15705729851613e-58	124.805691528826
KIRC	ASPM	3.18729443381834	18.2251872230428	1.64953145248464e-59	5.11251331370395e-58	124.583206479061
KIRC	TMEM91	3.38402751163272	18.2189022112599	1.77662479107532e-59	5.49780573062964e-58	124.509269711634
KIRC	PFKFB2	-2.41759854751875	-18.2156194646135	1.84684857605664e-59	5.70618495983499e-58	124.470654485176
KIRC	MTCP1	2.34450152057178	18.2014216876761	2.27674882803806e-59	7.02346822552646e-58	124.262668991516
KIRC	TMC8	2.65190198346439	18.1915167855862	2.45479500407261e-59	7.56092155927285e-58	124.18719471346
KIRC	DEPDC1	2.8899239869912	18.1902019803051	2.59897680330648e-59	7.99256101222121e-58	124.130812748974
KIRC	SLC25A25	-1.76613410978246	-18.1820085438317	2.74634304555243e-59	8.43263779235306e-58	124.075403087169
KIRC	C14orf4	-1.3923809782524	-18.1818041654048	2.75297554636275e-59	8.4398974346941e-58	124.07300032825
KIRC	IL4R	1.48535730688744	18.1763839768733	2.93483058248146e-59	8.98348915448738e-58	124.009281192347
KIRC	TMEM61	-5.88694830367997	-18.5561943578688	3.17684231185829e-59	9.68701993452001e-58	123.980613109571
KIRC	RAB25	-7.05279767871525	-18.4595827987921	3.17936479088879e-59	9.68701993452001e-58	123.967563554142
KIRC	STAP1	-5.18892105770364	-18.1831359059607	3.07036089700629e-59	9.38382015106684e-58	123.965728353618
KIRC	TUBA1B	1.28259813239681	18.160188487255	3.55285335768751e-59	1.08083265069097e-57	123.818921986949
KIRC	SIGLEC9	2.51969610567826	18.157604877604	3.66281584318244e-59	1.11257327931013e-57	123.788559256434
KIRC	DHRS11	-1.66205988792709	-18.1550965133634	3.77282641403889e-59	1.14423112747247e-57	123.75908202866
KIRC	FASLG	3.63678378957705	18.15470258535	4.11729712421179e-59	1.24679070955841e-57	123.672991730454
KIRC	TSPAN8	-6.35256849542152	-18.2489064781786	4.60141133328167e-59	1.39125852758887e-57	123.576078467818
KIRC	PDE1A	-3.35287906322612	-18.1378262514668	4.62527933132836e-59	1.3963400533998e-57	123.556161795481
KIRC	TBX15	3.43729482146114	18.1313804524853	5.20024239630732e-59	1.56752428574056e-57	123.439919482249
KIRC	P2RX7	2.77711961940842	18.1083800550342	6.54525872208232e-59	1.96995351553205e-57	123.210309540892
KIRC	ELMO1	1.81331903678935	18.1027855245742	6.99145160273551e-59	2.097859848141e-57	123.144619312032
KIRC	CSDA	1.50022718555305	18.0844347992656	8.67947678992383e-59	2.60042384915082e-57	122.929189845678
KIRC	NEK6	2.41503458024236	18.0801984936913	9.12373470831658e-59	2.72939077340775e-57	122.879466704986
KIRC	SAMD3	2.95680321887287	18.0779471693489	1.0166325801295e-58	3.03669073103938e-57	122.775398418135
KIRC	SLFN13	2.12169099736443	18.0667982090351	1.06841057899318e-58	3.18653858054468e-57	122.722205283926
KIRC	BATF	3.34143897804714	18.0571512758462	1.24664092469018e-58	3.71251169349754e-57	122.571776663498
KIRC	CD86	2.49287657875806	18.0528022824645	1.2598982572491e-58	3.74143399234262e-57	122.557990757178
KIRC	LOC283070	1.5330549526233	18.0527861902128	1.26013706832213e-58	3.74143399234262e-57	122.557801968313
KIRC	SCN1B	1.97023508676142	18.0477169182765	1.3376608515263e-58	3.96565302519957e-57	122.498333486951
KIRC	SNX33	1.34004268133351	18.044535955561	1.38872053187697e-58	4.11086224511006e-57	122.461019631285
KIRC	BIN2	2.02437179967643	18.0442943545227	1.39267723198538e-58	4.11641249406263e-57	122.458185643252
KIRC	VSIG8	-4.06748888498282	-18.4972811623297	1.52229627297158e-58	4.49281888085671e-57	122.434811848174
KIRC	C1orf64	-4.95073643598061	-19.5576175728871	1.77557040453775e-58	5.21695827330305e-57	122.402423069974
KIRC	DEF6	2.41787113638424	18.0307187250465	1.63407657305254e-58	4.8155335552222e-57	122.298961346329
KIRC	RHEBL1	2.31839167379234	18.0289464183561	1.66853122440309e-58	4.90975244514088e-57	122.278177170888
KIRC	CTH	-2.04744513078833	-18.0189253115673	1.954821552614e-58	5.73510999723875e-57	122.120910514022
KIRC	MS4A14	3.08990369797771	18.0144944696668	2.05941757358659e-58	6.03302564445945e-57	122.068990430681
KIRC	AIF1L	-3.70997192001429	-18.0108427740037	2.06483086642666e-58	6.039935732651e-57	122.065907494501
KIRC	EPCAM	-3.3952604629922	-17.9880774508378	2.69915006154043e-58	7.88375085921721e-57	121.799069725455
KIRC	RRM2	2.7290698913362	17.9590801498228	3.7962485082742e-58	1.10555254790301e-56	121.459333359705
KIRC	NKD1	-3.34977253613861	-17.9758182024637	3.97186770701747e-58	1.15499576527299e-56	121.417112353613
KIRC	C6orf52	-2.56891702182982	-18.0244815563053	4.57506911998767e-58	1.32844958558937e-56	121.284570982682
KIRC	LIPH	-5.64996022362963	-18.0283222563515	5.1977992088767e-58	1.50705691431566e-56	121.159469938102
KIRC	WAS	2.37086156102805	17.9320547029865	5.21608792741589e-58	1.51014528077192e-56	121.142849503122
KIRC	GLRX5	-1.1774797352502	-17.9313251491559	5.26100961068461e-58	1.52092403569704e-56	121.134308013075
KIRC	TJP3	-5.35025396260866	-17.9941042344034	5.73177581199963e-58	1.65460050958366e-56	121.058553086444
KIRC	TMEM155	4.67410749798313	18.0070187049804	6.65247065511673e-58	1.91478827851933e-56	120.972598397062
KIRC	TNFRSF14	1.98402752740738	17.9137671290102	6.46672911282939e-58	1.86403938013248e-56	120.928773783676
KIRC	LILRB3	2.64544128674093	17.9078787198242	6.9299961295119e-58	1.9917695271071e-56	120.859857846666
KIRC	MCAM	2.15049047547714	17.9058203491042	7.09963585531536e-58	2.03756457769239e-56	120.835769013718
KIRC	ZNF425	-1.24588759922346	-17.8989541801446	8.00675900946572e-58	2.29457467613297e-56	120.716467005735
KIRC	SLC6A17	-3.54405021088621	-17.9007110171605	8.83767333031538e-58	2.5290325967244e-56	120.619525352098
KIRC	PLK1	2.76038631797998	17.8851734814922	9.04834123169319e-58	2.58557658259395e-56	120.594188544647
KIRC	DISC1	1.68692938312813	17.8763218179436	1.00395835064105e-57	2.8646857756964e-56	120.490645130662
KIRC	HSPA7	3.92954988277671	17.8556669737515	1.33075660284813e-57	3.79169755975777e-56	120.210427867788
KIRC	CNTD2	-4.03701816523716	-18.0479810634681	1.39479518775707e-57	3.96274138544661e-56	120.193174966666
KIRC	GMPR	-2.78522080868099	-17.8497345106478	1.3717653998157e-57	3.90291928287133e-56	120.179731926809
KIRC	GZMA	3.25999657344546	17.8355534082862	1.62017420879889e-57	4.59645979982629e-56	120.013955986434
KIRC	KIF21B	2.47260473094657	17.834007738628	1.71568809777709e-57	4.8604608088029e-56	119.957367277626
KIRC	FAM5C	-5.27162574196661	-20.8797742463041	3.09022141485999e-57	8.66752315708391e-56	119.706356312266
KIRC	GIT2	1.36818656499758	17.8089773952443	2.21296117798571e-57	6.26024239391837e-56	119.703394695726
KIRC	SGPP1	-1.35034275392642	-17.8059850797787	2.2920104074732e-57	6.47460197105359e-56	119.668436196952
KIRC	HMOX1	2.80482960878214	17.7950236571551	2.60643627791368e-57	7.35230684157847e-56	119.540392187542	MYC-target gene
KIRC	GAS1	-2.58656610628158	-17.7882247514266	2.82274148086037e-57	7.95112393768275e-56	119.460984284185	MYC-target gene	0.0224123000475264	High
KIRC	CLDN14	-3.16074338928031	-17.7963373904894	2.88506661010409e-57	8.11069367977516e-56	119.440627945601
KIRC	HK3	3.01571494318947	17.786287469525	2.88759398733777e-57	8.11069367977516e-56	119.438359511976
KIRC	UPP2	-4.35958003620435	-17.8001144306617	3.10578091031105e-57	8.6988260227324e-56	119.36861233202
KIRC	CCL5	3.17738245966751	17.7782465479343	3.1730619800169e-57	8.87469980096948e-56	119.344460910689
KIRC	HLX	2.40068516635966	17.7746738840037	3.30877977859585e-57	9.2412162912365e-56	119.302745062883
KIRC	TBC1D4	-1.6004974608523	-17.7695242467798	3.51466504440784e-57	9.80239585163901e-56	119.242620467409
KIRC	UQCRFS1	-1.36115280652572	-17.7661499822326	3.6564578869488e-57	1.01691699376267e-55	119.203227199085
KIRC	TRIM2	-2.23373567711244	-17.7641562819189	3.74290666938515e-57	1.03949770337671e-55	119.17995260115
KIRC	BID	1.36728772113778	17.7616884411839	3.8527463973625e-57	1.06715938697778e-55	119.151143989568
KIRC	KCNQ1	-2.07760381570276	-17.7616761526571	3.85330131638584e-57	1.06715938697778e-55	119.151000541234
KIRC	FCRL6	2.902725328555	17.7709701671725	3.88242375090117e-57	1.07372094056391e-55	119.144896000476
KIRC	CST7	3.20840075311725	17.7597458147899	3.94146888690592e-57	1.08852801354299e-55	119.128467409274
KIRC	PLAG1	-2.50479747701712	-17.7479316585964	4.70472579049544e-57	1.29750694255588e-55	118.952621735384
KIRC	KIF14	2.89717149716436	17.7368923910956	5.15173447546519e-57	1.41880776487254e-55	118.861754386277	MYC-target gene	0.000508733139554915	High
KIRC	PTTG1	2.63754501957018	17.7348042683142	5.27930909400662e-57	1.45192013942819e-55	118.837390144385
KIRC	LOC121838	-4.74531842724872	-17.7978044297328	5.83249683214788e-57	1.60183044942906e-55	118.748165643681
KIRC	TSPAN6	-1.28795950044738	-17.7213408218592	6.18108809096083e-57	1.69521270333786e-55	118.680320215729
KIRC	KIAA1522	-1.46231976104657	-17.7203533709378	6.25298528728705e-57	1.71255583200574e-55	118.668801702406
KIRC	EFHA1	-1.04069940704687	-17.7148534734059	6.6689882534489e-57	1.8239636752932e-55	118.604649675582
KIRC	FOXJ1	-4.7230732931054	-17.8687138405734	7.16408456000068e-57	1.95396700813039e-55	118.555643440113
KIRC	MAZ	1.09328582563491	17.7040618496532	7.56725576913713e-57	2.06108699144515e-55	118.478792088196
KIRC	PPP1R1B	-5.32180934473083	-18.292428497585	1.02023254462942e-56	2.77116460679976e-55	118.264052847811
KIRC	LAT	2.94144134031782	17.6795110816165	1.00866528914571e-56	2.74351408907391e-55	118.192558739592
KIRC	CD7	3.15528583990605	17.6784625585178	1.06078770785914e-56	2.87736846847828e-55	118.142838523853
KIRC	NR0B2	-7.04726469757801	-19.1452017120324	1.33025222463232e-56	3.58370674249039e-55	118.106203923957
KIRC	EMILIN2	1.90016725558459	17.6679442500074	1.1548631781447e-56	3.12825540885387e-55	118.057746723162
KIRC	CRTAM	3.49528627138334	17.6677926091698	1.2484942749301e-56	3.37725387037862e-55	117.983945092226
KIRC	DNMBP	-1.11542216209585	-17.6600978139829	1.26590117050985e-56	3.41966253356036e-55	117.966312111422
KIRC	CSPG4	2.70230886919496	17.6487034444751	1.44639492618713e-56	3.89129432250672e-55	117.83355646863	MYC-target gene
KIRC	NUDT6	-1.25961947396345	-17.6460716394956	1.49161121164981e-56	4.00748914390805e-55	117.802897236619
KIRC	GZMB	2.85708680461178	17.6417809864325	1.62891042780584e-56	4.37043077332872e-55	117.715657242268
KIRC	SORT1	-1.60971387200195	-17.630237387978	1.79504537112674e-56	4.80965137786723e-55	117.618466890676
KIRC	EYA4	-3.8395822577084	-17.6532579736466	2.01303947425364e-56	5.38644689633174e-55	117.508985055257
KIRC	SIRPB2	2.38309678606442	17.614944662815	2.22892128633801e-56	5.95603912379025e-55	117.403309843474
KIRC	MBOAT2	-1.74511108902135	-17.6096931654857	2.28235104469698e-56	6.09058158675277e-55	117.379256040145
KIRC	SNRPN	-1.24240800418853	-17.6058321931902	2.38770709907828e-56	6.36314288102074e-55	117.334310026388
KIRC	SPTB	-2.1959539213311	-17.6049091871484	2.41360447322783e-56	6.42350132619208e-55	117.323565678664
KIRC	ITGAL	2.75088383238482	17.6043535497	2.42932938597838e-56	6.45666119332479e-55	117.317097810637	MYC-target gene
KIRC	TCEAL2	-5.25515135451323	-17.720363676594	2.76889388272343e-56	7.34927619288231e-55	117.204821549146
KIRC	EBI3	2.52684622615207	17.5861882076063	3.00382326867066e-56	7.96214494835035e-55	117.105681347477
KIRC	MARVELD2	-2.76702446630361	-17.5838445773982	3.08720841979593e-56	8.17221677283061e-55	117.078410247543
KIRC	LPAR5	2.33299673443067	17.581951925194	3.1562318181315e-56	8.34376042402837e-55	117.056387703387
KIRC	OMA1	-1.06162837840939	-17.5679903245637	3.71532768320745e-56	9.80866349903126e-55	116.893956829047
KIRC	CDC25C	3.33869627862248	17.5823722659699	3.93853346361695e-56	1.03840747612749e-54	116.856415508834
KIRC	PPAPDC1A	-4.32326479866248	-17.6147242873506	4.84804852790044e-56	1.27311170771186e-54	116.638875163736
KIRC	ITGA5	2.05787095661306	17.5455349739596	4.82922107565417e-56	1.26985395678172e-54	116.632796381455
KIRC	ARHGAP24	-1.69497325065257	-17.5429408879856	4.97771148800451e-56	1.30542794381699e-54	116.602633602506
KIRC	CARD16	2.02701485962429	17.5208088269246	6.44494446342142e-56	1.68797790489662e-54	116.345351701263
KIRC	GMIP	1.67058407703724	17.5178161365208	6.67399553846317e-56	1.74565592298374e-54	116.310570246216
KIRC	NAPEPLD	-1.23025582252614	-17.5157793144712	6.83451810571905e-56	1.78528085894965e-54	116.286899131966
KIRC	TMEM133	1.55708918563269	17.5110500012086	7.22225987018791e-56	1.88407607748148e-54	116.231940449623
KIRC	BTG2	-1.86775235149421	-17.5109122545811	7.23387656545056e-56	1.88462022668273e-54	116.230339788132
KIRC	DIO1	-5.23725372529505	-17.5260379691408	9.89741377632117e-56	2.5751507896444e-54	115.92418034631
KIRC	DDX25	-4.28610567711477	-17.8351479048057	1.16455869014954e-55	3.02204508386049e-54	115.807595565404
KIRC	WSCD2	-4.07552188991032	-17.5321172902587	1.11887219689683e-55	2.90730339309303e-54	115.804441857226
KIRC	MGC16384	2.82950926352468	17.4818791151447	1.17673034839208e-55	3.04962855951573e-54	115.747601944818
KIRC	BRP44L	-1.69691509062587	-17.4638205391804	1.25281800404248e-55	3.2425684832377e-54	115.683360231068
KIRC	DIRAS1	-4.4087940583479	-17.4848496725058	1.27143845212199e-55	3.28646064735428e-54	115.671901265824
KIRC	CTSW	3.28115176015166	17.4600460161953	1.30917207577667e-55	3.37957814966161e-54	115.639539344289
KIRC	LOC100129034	2.3413029534073	17.459008119399	1.32510689209212e-55	3.41625341385e-54	115.62749027348
KIRC	CD276	1.20871686941074	17.435975267925	1.73310454476515e-55	4.46229287346174e-54	115.360159869693
KIRC	CD244	2.61448354370865	17.4375171897651	1.76560941152307e-55	4.54007288731562e-54	115.345111326697
KIRC	KIF13B	-1.55616182796543	-17.4337971220779	1.77764976364186e-55	4.56509693847457e-54	115.334885287273
KIRC	AGPAT9	-3.17378207423577	-17.4322792921309	1.80936492819101e-55	4.64051648379365e-54	115.317273439155
KIRC	KCNJ13	-5.25137727258796	-17.5312789100687	1.88860627660993e-55	4.83747415980372e-54	115.292361732322
KIRC	PAG1	1.72392986440154	17.4223561200249	2.03109578791605e-55	5.19571644375834e-54	115.202144319364
KIRC	GAPDH	1.45810150442182	17.4157109678444	2.19454738898379e-55	5.60658657232111e-54	115.125059081415
KIRC	SPC25	2.78813012335714	17.4210618935505	2.21804691458573e-55	5.65931092761527e-54	115.118370795211
KIRC	C3orf39	-1.10675280485213	-17.4136720701442	2.24728371526164e-55	5.72651909608038e-54	115.101409370443
KIRC	CPEB3	-1.35434419893426	-17.4120765831905	2.28943204064237e-55	5.82641302080595e-54	115.082903537823
KIRC	FCGR2A	2.08716743213803	17.4086166336786	2.38356548280199e-55	6.05817787364094e-54	115.042773994428
KIRC	C17orf88	-2.75157222484656	-18.9571746781056	3.25493630417097e-55	8.24111529816603e-54	114.939131764623
KIRC	C17orf60	2.71497853952244	17.398350219313	3.10770097147797e-55	7.88853389088645e-54	114.792510829351
KIRC	CASP1	1.7591072888264	17.3835336729123	3.1919399766647e-55	8.09197706391894e-54	114.751933471046	MYC-target gene
KIRC	SLC9A3	-5.79982682266806	-17.3969260446892	3.66061147625266e-55	9.25638508074426e-54	114.619179633823
KIRC	LOH12CR2	-1.40325458528808	-17.3630024266645	4.05343018870953e-55	1.02365936847436e-53	114.513974735909
KIRC	PRSS22	-5.23202366792957	-18.3503929481944	4.70334031250709e-55	1.18025192055222e-53	114.501667736408
KIRC	NUF2	2.68106013857478	17.3660598394489	4.20493987851159e-55	1.06056736170521e-53	114.47834122479
KIRC	PPM1H	-2.41329105292498	-17.3581583582106	4.28844117517129e-55	1.08025013755206e-53	114.457845302343
KIRC	NDST3	-3.63644345705047	-17.6240659452956	4.59761817017161e-55	1.15518807747107e-53	114.427668828389
KIRC	BTN3A2	1.84286233326531	17.3545421010729	4.47270957662925e-55	1.12523357720441e-53	114.41594624086
KIRC	SQRDL	1.15871395314031	17.3484934818165	4.79875650292701e-55	1.20266934206437e-53	114.345871619177
KIRC	UNC13D	2.43337863272324	17.3460570732186	4.93669860617662e-55	1.23567440808274e-53	114.317647586195
KIRC	PVRIG	2.34869320591949	17.3431021453463	5.10932029751017e-55	1.27726548120058e-53	114.283418664703
KIRC	E2F8	3.13577057442169	17.348523339318	5.15546470292878e-55	1.28555055530534e-53	114.278406511559
KIRC	SIGLEC1	2.99710423635846	17.3426668085022	5.13525622164551e-55	1.28212823897498e-53	114.27837602978
KIRC	OVCH2	-5.67605926317177	-19.6816169586317	6.86376210803782e-55	1.68810984980522e-53	114.27680169031
KIRC	CDH3	-4.19201598463986	-17.3422152241044	5.16229901886777e-55	1.28563351132357e-53	114.273145239499
KIRC	B2M	1.34052577853104	17.341906368168	5.18087645529968e-55	1.28863711983769e-53	114.269567727161
KIRC	CD72	2.65000083249057	17.3405886200307	5.26089075188799e-55	1.30689514733459e-53	114.254304345351
KIRC	PPP2R2B	-2.65948785878584	-17.3426961463097	5.51660126441932e-55	1.36688186425551e-53	114.20794912729
KIRC	GRAMD1A	1.27979508428933	17.3365418312154	5.51440779994728e-55	1.36688186425551e-53	114.207433113844
KIRC	MUDENG	-1.16288834775096	-17.336406332717	5.52310412430542e-55	1.36688186425551e-53	114.20586378943
KIRC	C10orf10	2.34370087814979	17.3362934205776	5.53036130863142e-55	1.36696705646097e-53	114.204556060171
KIRC	MYBPH	-3.44676074399429	-17.9510898021316	6.24881289944369e-55	1.54069858196508e-53	114.173205624979
KIRC	POLQ	2.59536241887134	17.332465275157	6.21281308518239e-55	1.53373490569783e-53	114.089583708903
KIRC	PROZ	-4.52397020787545	-17.678139056647	6.89276383509083e-55	1.6931367959638e-53	114.045272432958
KIRC	SYP	-1.81170691442738	-17.3224194896704	6.49854152609255e-55	1.60027596683629e-53	114.043892316378
KIRC	SLC1A3	2.92413553498424	17.3132998530724	7.22535697418268e-55	1.77263286361648e-53	113.93830810429
KIRC	ZDHHC2	-2.177533432518	-17.3125630682248	7.28750476996641e-55	1.78566442777343e-53	113.929778664108
KIRC	C19orf46	-4.51516489392087	-17.4256681996293	7.72276441232509e-55	1.8899745481351e-53	113.889312063571
KIRC	VSIG1	3.95841751801454	17.322516377657	7.77125726028523e-55	1.89949123689592e-53	113.874140514358
KIRC	EDDM3A	-3.69496463351083	-20.2134846898735	1.09761946327413e-54	2.66637927110353e-53	113.863650260331
KIRC	CDKN2B	2.02730801394133	17.2971478238276	8.71742561443544e-55	2.12812807530675e-53	113.751351097331	MYC-target gene	0.0169251715718916	Low
KIRC	C10orf41	-1.88684828090863	-17.2928497707422	9.16386809909437e-55	2.23435669286673e-53	113.701611779195
KIRC	SH3GL2	-6.10280274370891	-17.3871321775482	1.06434580332348e-54	2.59191796981755e-53	113.571283325191
KIRC	PTPN4	-1.23523059894947	-17.2774405731185	1.09604456809316e-54	2.6658284488898e-53	113.523322834572
KIRC	ALAD	-1.12394355220423	-17.2755733860878	1.12007682669563e-54	2.717496625651e-53	113.501722585733
KIRC	OXNAD1	-1.42150680883165	-17.275470936169	1.12141056262325e-54	2.717496625651e-53	113.500537433426
KIRC	SUOX	-1.06884682475143	-17.2745141863565	1.13394272566328e-54	2.74450225915125e-53	113.489469757769
KIRC	DTX1	-2.68874468756382	-17.2760585606527	1.15405228126035e-54	2.78975914543304e-53	113.47241734094
KIRC	ACAA1	-1.37153108740778	-17.2715886050934	1.17313806477181e-54	2.83243371096432e-53	113.455627941071
KIRC	ANXA4	1.74660274996351	17.2711359365496	1.1793223384696e-54	2.84389267328022e-53	113.450391847166	MYC-target gene
KIRC	BIRC5	2.99394217025932	17.2769668610381	1.22636501998681e-54	2.95373226616556e-53	113.422002848511
KIRC	PYHIN1	3.39533868718077	17.2699953717504	1.32962736630361e-54	3.19854641621504e-53	113.335347641514
KIRC	NCKAP1L	2.63243540221607	17.2583809500424	1.36761655519122e-54	3.28593557258216e-53	113.302871888028
KIRC	SFXN3	1.24440719369748	17.2548238506482	1.42528697615317e-54	3.4203427993268e-53	113.261738249663	MYC-target gene
KIRC	FREM1	-5.36702611425259	-17.2872428029195	1.50829292343483e-54	3.61514960824246e-53	113.210903529897
KIRC	IL16	1.89093090802601	17.2358995303577	1.77547372636688e-54	4.25038952362939e-53	113.042949400697
KIRC	CENPH	1.53602857909102	17.2119992883825	2.3429516749583e-54	5.60211927698011e-53	112.766749647869
KIRC	FAM163A	3.17947962713924	17.2288518263459	2.38343650205358e-54	5.69203784922795e-53	112.764766704254
KIRC	C6orf176	-5.1383053013874	-17.5106299416344	2.45868600681304e-54	5.86466309996636e-53	112.762953724827
KIRC	LOC400043	-2.42495352683139	-17.2075773758343	2.46627837739214e-54	5.87568537765688e-53	112.715662800246
KIRC	IL18RAP	2.77551302817845	17.2118272502767	2.60912841710735e-54	6.20853252946819e-53	112.664027038272
KIRC	KIAA2022	-4.7243039950069	-17.2473823071828	2.76546817445621e-54	6.57264034635781e-53	112.60904929987
KIRC	PAQR4	1.88940565224957	17.1967396754073	2.79664362725874e-54	6.63875523234266e-53	112.590472646725
KIRC	SOX2OT	-2.6154356243237	-17.4650441883402	2.95698797507693e-54	7.00257248133786e-53	112.575007289177
KIRC	TOP2B	-1.03179696312542	-17.1913731139427	2.97623308278726e-54	7.03971686352096e-53	112.528491582471
KIRC	C9orf84	-4.15744497466608	-17.4062794967138	3.20749397400729e-54	7.57765661194983e-53	112.486596820615
KIRC	PBK	2.62548361360011	17.1859601753184	3.28175577782689e-54	7.74384710629462e-53	112.431627995917
KIRC	ESRRG	-4.16117897923088	-17.1762141502279	3.54815695395105e-54	8.35253042945573e-53	112.353449110134
KIRC	APOBEC3G	2.21473672807097	17.1714667566998	3.74890597664087e-54	8.81460960548117e-53	112.298641269316
KIRC	LGALS9C	2.34515707741362	17.1768565667471	4.05152014018097e-54	9.51481701329436e-53	112.232451209253
KIRC	CD2	3.32139509181967	17.1585444781212	4.35464799392689e-54	1.02145681413891e-52	112.149482209781
KIRC	OVOL2	-4.62303823461245	-18.2543722084592	5.46358602174474e-54	1.27111536695767e-52	112.077258954363
KIRC	GBP2	1.92884544694454	17.1520076916859	4.69733753519518e-54	1.10053498129087e-52	112.074044242664	MYC-target gene	0.00245722587595943	High
KIRC	LOC146336	-4.64227708683499	-18.0200077235706	5.40465053026094e-54	1.26325720550094e-52	112.060333222516
KIRC	ERBB2	-1.55008362298627	-17.14255505535	5.24104632242459e-54	1.22646686366419e-52	111.964973375648	MYC-target gene	0.00483103012205661	Low
KIRC	LTB4R	2.3159997990456	17.1394487768042	5.43309161827639e-54	1.2684055922054e-52	111.92913558206
KIRC	HLA-J	3.11901601590592	17.1420693422742	5.45659137976483e-54	1.27111536695767e-52	111.925288887923
KIRC	CLEC2B	2.09177171984548	17.1389593685875	5.4639833210985e-54	1.27111536695767e-52	111.92348938051
KIRC	CYP2B6	-5.50607183028793	-17.8146691475011	6.14985693006138e-54	1.42564209771435e-52	111.903733538973
KIRC	DGCR10	3.56422830849011	17.1728423380537	5.84669637828491e-54	1.35854963788726e-52	111.890147201765
KIRC	IFNGR2	1.09504932828829	17.1299667953062	6.06385778481252e-54	1.40735591357844e-52	111.819753846463
KIRC	LHFPL2	2.0043889396283	17.1143117490965	7.26920204299872e-54	1.68315223885547e-52	111.63920708678
KIRC	CTDSPL	-1.30788754430689	-17.1056018914288	8.04049323808448e-54	1.85956389812728e-52	111.538782702431
KIRC	HSPA6	2.51589584691844	17.1052925782011	8.06933743337008e-54	1.86405465429276e-52	111.535216657149
KIRC	GCGR	-7.01981529423028	-18.4340152166588	9.98096330927544e-54	2.28430056108348e-52	111.508675009532
KIRC	CD96	3.027808410936	17.1024867937337	8.33574741196203e-54	1.92334970039833e-52	111.502870035826
KIRC	DDIT4	2.18637377333948	17.102318755729	8.35197849461588e-54	1.92484875002954e-52	111.500932860134
KIRC	NR3C2	-2.47740189488619	-17.1013600980929	8.44518216318627e-54	1.94406323742544e-52	111.489881389924
KIRC	APBB1IP	2.920077757329	17.097955080977	8.78470148221769e-54	2.01986845476015e-52	111.450629863215
KIRC	LOC25845	-2.39092556842341	-17.0972929814701	8.85228595229923e-54	2.0330441628428e-52	111.442997789535
KIRC	STX4	1.10619332226079	17.0956918930887	9.01787163160499e-54	2.06867045989973e-52	111.424542341374
KIRC	VWA5B1	-5.12417164556666	-17.9410508630033	1.0461222894815e-53	2.391447647654e-52	111.398244997929
KIRC	CHP	-1.01929132399791	-17.0887563513373	9.77160236855009e-54	2.23897642219826e-52	111.344604588364	MYC-target gene
KIRC	FAM184B	-4.76940085320275	-18.3226107021835	1.17815129889588e-53	2.67471455618453e-52	111.329989065819
KIRC	KBTBD12	-4.55701507951847	-17.4001353438042	1.04914002247201e-53	2.3955767672473e-52	111.323664749502
KIRC	CKAP2L	2.57660508618727	17.0802812203266	1.1154554622623e-53	2.53820671010065e-52	111.213238973969	MYC-target gene	0.00637780210059551	High
KIRC	ACAP1	2.96177825220061	17.077823130315	1.14761975058811e-53	2.60839459173901e-52	111.184930263322
KIRC	SNHG12	2.70977330755345	17.0692674336885	1.22433843663647e-53	2.77638397317081e-52	111.12003951617
KIRC	IGSF10	-3.09721834870029	-17.0938096088995	1.30496519407608e-53	2.95582837888435e-52	111.061091857517
KIRC	ANKRD2	-5.21876165519472	-17.1862738744678	1.48664801726824e-53	3.35965461639568e-52	110.946891226367
KIRC	DNER	-5.7858099356603	-17.073600271684	1.48272525266029e-53	3.35462347209435e-52	110.932534512657
KIRC	HLA-H	1.6192114972634	17.0424327434935	1.66989113355116e-53	3.7694551683608e-52	110.810977871635
KIRC	ZHX3	-1.2831800682439	-17.0338285715077	1.84454874098256e-53	4.15896314757002e-52	110.711917617374
KIRC	CNKSR1	-4.49883391148429	-17.0559544947121	1.88135648282522e-53	4.23712335892777e-52	110.695874728976
KIRC	FABP7	9.23546587911429	17.0856133436653	1.97554841038942e-53	4.44419730000459e-52	110.693476156951
KIRC	MAL	-5.1208111832461	-17.0262634615538	2.0131155050905e-53	4.52356204518858e-52	110.624834649282
KIRC	KIF5A	-3.48613355535021	-17.3307190509995	2.25126128236411e-53	5.05294444920181e-52	110.560351479696
KIRC	NDUFS1	-1.36875010509769	-17.012326287789	2.36494552936999e-53	5.30208989770547e-52	110.464437647299
KIRC	BCL9	-1.0659797223148	-16.9923973445185	2.97723066216891e-53	6.66724338773817e-52	110.235164354779
KIRC	CLEC4A	1.99739800090747	16.9899458441112	3.06273772728782e-53	6.85097011531553e-52	110.206967527658
KIRC	IL10RA	2.36547339699377	16.9883938909642	3.11813177716903e-53	6.96699861714582e-52	110.189117915047
KIRC	DTX2	1.29202377863607	16.9754393491814	3.62130645044496e-53	8.08213473488697e-52	110.040145229035
KIRC	CD48	2.5536832615005	16.9629851747411	4.18129004476374e-53	9.32140127904829e-52	109.896964547043	MYC-target gene
KIRC	PLXNB1	-1.56124543243532	-16.9592619533509	4.36491059577046e-53	9.71979077936544e-52	109.854167391266
KIRC	MOBKL2A	1.11029915653041	16.9589407135697	4.38112564122781e-53	9.74492445777713e-52	109.850475006181
KIRC	INPP5D	1.68103433540638	16.958116985499	4.42297981533704e-53	9.81914461835775e-52	109.841007048075
KIRC	RDH10	-1.77988837388054	-16.9580886835047	4.42442492917809e-53	9.81914461835775e-52	109.840681746903
KIRC	CCBP2	-2.54443211872825	-16.9485462835691	4.93954089656031e-53	1.09500540009623e-51	109.731013055603
KIRC	NEIL3	3.25695957183779	16.9771426510029	5.16646758259271e-53	1.14274865747414e-51	109.720090202823
KIRC	OR51E1	2.88287530430599	16.9451197873158	5.13876845783591e-53	1.13789482066346e-51	109.691638446768
KIRC	DPP9	1.33435120134138	16.9436103458129	5.22905830682479e-53	1.15530054702965e-51	109.674294026841
KIRC	BMPR1B	-5.72626667416738	-16.9917685015458	5.38684222530708e-53	1.18883279200025e-51	109.652488769543
KIRC	CTNNAL1	-1.59578290555801	-16.9289721558027	6.19112021334736e-53	1.36480725862576e-51	109.506120677148
KIRC	STK10	1.21113945079299	16.9244042017075	6.52608546671095e-53	1.43704692671205e-51	109.453651561949
KIRC	ADA	2.26184021130381	16.9199960460285	6.86647267954998e-53	1.51031847347521e-51	109.403022737743
KIRC	SLC5A7	-3.59770592818388	-17.9375150740648	8.24799203186598e-53	1.79818957484143e-51	109.376967270112
KIRC	ENPP3	5.24364119660247	16.9201025986857	7.09029379842657e-53	1.55781632855652e-51	109.371528590323
KIRC	UPF0639	-3.79212975402175	-17.3141560160671	7.60928685343793e-53	1.66444732566241e-51	109.361161383083
KIRC	DLX1	3.52799733456773	16.9618746035595	7.58341653508768e-53	1.66062545475995e-51	109.356986045549
KIRC	ARHGAP15	1.96971570291438	16.9119357998698	7.53534476551161e-53	1.6537614583044e-51	109.310460876681
KIRC	TAF1D	1.36876917512958	16.9114933537314	7.57388847259893e-53	1.66037772347196e-51	109.305380391636
KIRC	BBC3	1.72063043086982	16.9071531397516	7.96257788947406e-53	1.73788096232296e-51	109.255545450281
KIRC	CD33	2.19920896934445	16.9007431965248	8.57333137728805e-53	1.86706007328738e-51	109.181953959787
KIRC	IKZF1	2.43078348779645	16.8936075139454	9.30838643731772e-53	2.02490685821255e-51	109.100042130516
KIRC	IPO13	-1.07120176461475	-16.8897540221028	9.73116186228648e-53	2.11454939192146e-51	109.05581233493
KIRC	TNS4	-3.58318216376531	-16.9075668291851	1.03628837378288e-52	2.24934866116166e-51	108.996789092898
KIRC	CCND1	2.10737580219772	16.883848845311	1.04165176048625e-52	2.25851117454551e-51	108.988040632526	MYC-target gene	0.00196453272082538	Low
KIRC	LRBA	-1.27692370338618	-16.8813507907203	1.0720752012416e-52	2.32192935699358e-51	108.959373870858
KIRC	HSPB7	-3.96227455905907	-16.8759368087437	1.1410898502013e-52	2.46600116916727e-51	108.897250220105
KIRC	HACL1	-1.00753483132788	-16.8703853611614	1.2164638137728e-52	2.62602133772308e-51	108.833556632775
KIRC	ARHGAP30	2.15226097498861	16.8694244591331	1.230005925668e-52	2.65235956097698e-51	108.822532652116
KIRC	BTBD16	3.90004022371842	16.9247582847132	1.53580476570123e-52	3.30457055897456e-51	108.651570321449
KIRC	NLRC4	2.06997673587078	16.850744176821	1.5762978250774e-52	3.38801230359571e-51	108.575969092795
KIRC	IFFO1	1.69798161884121	16.8472122342327	1.58862770458481e-52	3.41080610537026e-51	108.567765187779
KIRC	DCXR	-2.14881643900799	-16.8429465689558	1.66860998785075e-52	3.57864358999575e-51	108.518853157649
KIRC	PTP4A3	1.84238267370496	16.8312912491007	1.90824268001838e-52	4.08372194314756e-51	108.385230848539
KIRC	ESRP1	-6.46945846187214	-17.0550378086941	2.1571234775078e-52	4.61134698856641e-51	108.29915459994
KIRC	WNT7A	-3.81091884303285	-17.5678516945615	2.41212134304272e-52	5.13426129572947e-51	108.263451649731
KIRC	HOXB6	-2.25420462119358	-16.8189675651447	2.19906810897198e-52	4.69593658604881e-51	108.243982476464
KIRC	LGALS1	2.10211346768441	16.8171910952119	2.24449053886352e-52	4.7877622346804e-51	108.223624488259
KIRC	FDFT1	-1.02731933350632	-16.8166078940637	2.25960561122237e-52	4.8148104909818e-51	108.216941290259
KIRC	ABAT	-2.61733013613174	-16.8098811349182	2.4414659882985e-52	5.19113424221661e-51	108.139862016152
KIRC	GAB3	1.66160766298875	16.804351462424	2.60185137482807e-52	5.52620935401185e-51	108.076508062432
KIRC	STAT4	2.22493283157748	16.803885473109	2.6158382603725e-52	5.54995555371307e-51	108.071169526679
KIRC	S1PR5	2.45916593209605	16.8022287320111	2.66617663262061e-52	5.65069418364844e-51	108.052189759382
KIRC	C1orf116	-4.99329151648798	-16.8022148084501	2.75493865322654e-52	5.83256498168112e-51	108.023241641204
KIRC	TRIP13	1.96710656530813	16.7867641421912	3.18525933173505e-52	6.73639764981058e-51	107.875058903591
KIRC	FAM72D	2.13861170545786	16.7893901225696	3.19262521755712e-52	6.74476186452719e-51	107.873202956286
KIRC	ZNF469	2.18946932344134	16.7849823836673	3.25120402729487e-52	6.86118553209484e-51	107.854654516963
KIRC	C10orf82	-3.51991504851558	-17.0067865335538	3.39195365655124e-52	7.15058545891729e-51	107.847266063386
KIRC	MAP3K15	-5.00506827559532	-17.0119241728818	3.62367371295726e-52	7.62282170212946e-51	107.783138183543
KIRC	HAPLN3	2.49986498430744	16.7767362930866	3.5745956403904e-52	7.52758830597228e-51	107.760232003758
KIRC	RASGRP4	2.12637741882279	16.7482742192486	4.95811464718046e-52	1.04078300460028e-50	107.43445486252
KIRC	ACSL6	-3.39329478562984	-16.7624554931636	5.29231717489582e-52	1.10975906486098e-50	107.372633990147
KIRC	GRIK2	-3.51074065998732	-16.8428509519585	5.5570070528394e-52	1.16402815108947e-50	107.337280936043
KIRC	CD300C	2.47677371626887	16.7361963080419	5.6962125343398e-52	1.19192493813794e-50	107.296272131692
KIRC	CLEC7A	2.42309493187377	16.7350607183014	5.77101296716732e-52	1.20630032148802e-50	107.283281789172
KIRC	EVL	1.56907872018689	16.7298396375459	6.12773689677534e-52	1.27816317929151e-50	107.223560481798
KIRC	NCF4	2.17686626468074	16.7296510974906	6.14102244266369e-52	1.27958459200455e-50	107.221403995148
KIRC	PSTPIP1	3.10833153924061	16.7260199453953	6.40257622860187e-52	1.33267939309867e-50	107.179873281835
KIRC	TPI1P2	-1.6553310343708	-16.7218906964143	7.15938345283551e-52	1.48863983592397e-50	107.069514649256
KIRC	XPNPEP2	-5.42415660530314	-16.7239347514408	7.22290789508995e-52	1.50027080585618e-50	107.061163985959
KIRC	CDKN2BAS	3.25213859638205	16.7918902191606	7.99060596454588e-52	1.65798785249664e-50	107.047978433769
KIRC	N4BP2L1	1.31331154282917	16.702795983033	8.3593840975011e-52	1.73268827194955e-50	106.914331340998
KIRC	KIAA1751	3.54697657682566	16.8212892879503	9.47116842696051e-52	1.95493616361918e-50	106.91250769917
KIRC	SLC47A2	-4.71814398487269	-16.7182354006713	8.77984061150739e-52	1.81793265185285e-50	106.868592625077
KIRC	SH3BP2	1.64932088824331	16.6950037604534	9.14158633820336e-52	1.89085489802964e-50	106.825265780961
KIRC	HMGCR	-1.09236197835314	-16.6910708910368	9.56370037983312e-52	1.97197717738081e-50	106.780318671412
KIRC	HS3ST2	4.31095657433378	16.6984880089217	1.06535176581575e-51	2.18984052154268e-50	106.691948567578
KIRC	FXYD5	1.86950774288777	16.6832881793659	1.04572125629901e-51	2.1539679293809e-50	106.691384852021
KIRC	EFNA3	2.12123944116574	16.6828101574454	1.0514732789926e-51	2.16356218717998e-50	106.685922947202
KIRC	DLGAP2	-3.24115729473918	-16.7937235566063	1.0772695614028e-51	2.21203824581298e-50	106.679605166808
KIRC	DUSP5P	3.74939244695508	16.7747460872905	1.19859809525139e-51	2.45607033528508e-50	106.643919927878
KIRC	COL4A4	-2.55600970810156	-16.6735412631687	1.16946292580718e-51	2.3988547608829e-50	106.580027481979
KIRC	CHP2	-4.06754819747536	-17.7539124641341	1.44781482500289e-51	2.95449848809155e-50	106.527813429702
KIRC	CAPS	-2.79050265426076	-16.6666681440696	1.26540676078211e-51	2.5902850194312e-50	106.501517373899
KIRC	FOXI1	-8.07171719626807	-17.7557488064423	1.53761981528934e-51	3.13129703682096e-50	106.47121677141
KIRC	NCF1	2.74814764914801	16.6585797394145	1.38842402732608e-51	2.83916201823639e-50	106.409140679808
KIRC	AKIRIN1	-1.1246943719283	-16.6583894482654	1.39145754596501e-51	2.84242577623058e-50	106.40696758755
KIRC	GCOM1	-3.41202102312459	-16.6545596407157	1.50077232190119e-51	3.05940947353342e-50	106.332106116471
KIRC	RHOH	2.69092891706965	16.6475370256935	1.5758660465404e-51	3.20588222266357e-50	106.283050016713
KIRC	CNTN1	-5.69386370233505	-16.9764715600492	1.69278104252994e-51	3.43665835061468e-50	106.263923140356
KIRC	KLRK1	2.83492005633101	16.6445615310292	1.63055774945632e-51	3.31373575927536e-50	106.249079788684
KIRC	GHITM	-1.03262188633225	-16.6392881157179	1.73218193214923e-51	3.51304261808398e-50	106.188880508532
KIRC	ANGPTL1	-3.97973026602883	-16.6415962138363	1.74115496389406e-51	3.52762277213536e-50	106.184176826243
KIRC	EFHD2	1.41315544503431	16.6359854565009	1.79902214956946e-51	3.64113244478879e-50	106.151182231251
KIRC	THRB	-2.3380377360992	-16.6320327832385	1.88240982653134e-51	3.80600939773321e-50	106.10606801157
KIRC	NTNG1	-5.37517598976979	-17.0383558803106	2.07304203658885e-51	4.18716376215607e-50	106.074246358393
KIRC	TGFBR3	-1.63840537897568	-16.6215345627421	2.12309465576686e-51	4.28388507378917e-50	105.98626492198
KIRC	FAM26F	2.95630623221577	16.6187478472305	2.19198852401868e-51	4.41838746931146e-50	105.9544683467
KIRC	GOT2	-1.13962506815506	-16.6049764231405	2.56663035278716e-51	5.16828397108078e-50	105.797364838473
KIRC	RAP2B	1.25291657779472	16.5984467901321	2.76596539266075e-51	5.56400810523638e-50	105.722892201728
KIRC	THSD4	-2.40166531342469	-16.5931327069914	2.93954157587739e-51	5.9071641383536e-50	105.662291395065
KIRC	DUSP26	-3.77474581189922	-16.6758402870628	3.07221583707181e-51	6.16751228043227e-50	105.632157025556
KIRC	C15orf56	-4.06828160012378	-16.9279202766596	3.27234415612499e-51	6.55596082504717e-50	105.60935322107
KIRC	KSR2	-4.22099403027639	-16.6269392680809	3.12703238342364e-51	6.27119050201005e-50	105.607012463213
KIRC	CD160	1.96166082374983	16.5820416613577	3.33762626568151e-51	6.67998196129415e-50	105.535834581088
KIRC	HSPB8	2.38635963075487	16.5753651338437	3.60275655298501e-51	7.20332740937569e-50	105.459726063225
KIRC	APLN	2.55043286990708	16.5742128213832	3.65059770810103e-51	7.29160798787776e-50	105.446591536057
KIRC	RNF43	-2.9987386860402	-16.5599310531861	4.2989041821235e-51	8.56920678400302e-50	105.283830561619
KIRC	FAM83B	-5.6353212704616	-17.3464345292603	5.18251492168769e-51	1.02787412298347e-49	105.219316106773
KIRC	TDRD1	-4.15467374636377	-16.859539344015	5.06423336584825e-51	1.00744618285999e-49	105.170160300526
KIRC	TDRD5	-4.45161304883093	-17.0526907843158	5.5142355888937e-51	1.09147642176961e-49	105.115769408982
KIRC	CD52	2.49272992447922	16.5444643353402	5.13116893483342e-51	1.01973602530046e-49	105.107624883621
KIRC	NUDT10	-3.21525210265526	-16.5523132210696	5.15042024114377e-51	1.02253423542547e-49	105.105216925488
KIRC	EME1	2.26181909604604	16.5418793201454	5.451797594918e-51	1.08019885412734e-49	105.047714841965
KIRC	PRG2	3.2134298876458	16.576137713571	5.75544708224843e-51	1.13694516088292e-49	105.033578572826
KIRC	CAND2	-2.12478505261565	-16.5385398479016	5.66397783125095e-51	1.11999497635156e-49	105.00969952702
KIRC	TTYH3	2.08977981386096	16.5305179873711	6.01861924311775e-51	1.18774627658094e-49	104.948793287794
KIRC	MYO6	-1.3019633905474	-16.5247581675107	6.42840600234433e-51	1.26735095005341e-49	104.883210827505
KIRC	LZTS1	2.32668738513849	16.5239224998682	6.49012967893326e-51	1.2782452616656e-49	104.873696465299
KIRC	KCNJ12	-2.59757495563482	-16.5211523494536	6.69899855249173e-51	1.31806962564151e-49	104.842158653872
KIRC	AP1M2	-3.33438929539265	-16.512584874657	7.38839921195342e-51	1.450826276238e-49	104.744631684286
KIRC	SERAC1	-1.05221918808527	-16.506597851674	7.9117601044823e-51	1.55205500303604e-49	104.676490378304
KIRC	C6orf146	-2.91939402272648	-18.3586669213322	1.32548103729661e-50	2.57973051491174e-49	104.429356386374
KIRC	CD4	1.90945901543877	16.477444144591	1.10395169577831e-50	2.16348273858477e-49	104.344811288091
KIRC	ATP8B3	3.66807790801391	16.4766871207104	1.11353935922224e-50	2.18011161279808e-49	104.336201660292
KIRC	ACSL3	-1.01325622444847	-16.4749809532929	1.13545367361883e-50	2.21903522563723e-49	104.316797980286
KIRC	LOC606724	2.63640126978705	16.4749646732675	1.1356648368286e-50	2.21903522563723e-49	104.316612836599
KIRC	GPR19	2.25755455805469	16.486034403287	1.16780608742216e-50	2.27958515031448e-49	104.294343046473
KIRC	SOSTDC1	-5.15166337743244	-16.5201143559934	1.19749326986249e-50	2.33522997221508e-49	104.271916968181
KIRC	FAM115C	1.65239688452214	16.4698463880917	1.20403376548277e-50	2.34567129838979e-49	104.258408870641
KIRC	GAS2L3	3.07393118504812	16.4603853425577	1.38303875785478e-50	2.68910603715049e-49	104.120845577311
KIRC	SERPINH1	1.5284936865445	16.4447607231977	1.60335451124324e-50	3.11441376280195e-49	103.973240047375
KIRC	CYP17A1	-5.49053467627544	-16.5104100557673	1.67936300658505e-50	3.25885417980498e-49	103.938466252861
KIRC	WNK3	-2.78082942851934	-16.4240780058575	2.2933377034618e-50	4.44592742629938e-49	103.618649620429
KIRC	MYO3A	3.5602114159151	16.4365348539308	2.3225951373895e-50	4.49823665492067e-49	103.608249474562
KIRC	MAP4K4	1.23002797663065	16.4060437567325	2.49386623064829e-50	4.82521632532675e-49	103.533439363371
KIRC	AOAH	2.6659832257481	16.4024735786071	2.59749600170434e-50	5.02080996458472e-49	103.492904362964
KIRC	CENPM	2.26355170363787	16.3959361065627	2.79852200450277e-50	5.39882674312565e-49	103.418688154592
KIRC	CD6	2.65587738830703	16.3946197668871	2.84083954843904e-50	5.47512292698183e-49	103.403745872297
KIRC	NEK2	2.63573479600886	16.3889191877597	3.03159631352558e-50	5.8370774589732e-49	103.339041710233
KIRC	CLIC5	-3.43447686897711	-16.3848804007266	3.17443129853433e-50	6.10614829739473e-49	103.293204880955
KIRC	OAT	-1.21367910762358	-16.377354808671	3.45873597990549e-50	6.64655444768233e-49	103.207807353176
KIRC	DOCK2	2.64021478487882	16.375997159405	3.51266754538085e-50	6.7436396157632e-49	103.192402879555
KIRC	RIN3	1.47998606414459	16.3746361731432	3.56757398847265e-50	6.84240621222679e-49	103.17696103678
KIRC	MSC	3.0994755183474	16.3741093300179	3.58905770345051e-50	6.87028335218107e-49	103.170983571587
KIRC	IDI1	-1.0328361784434	-16.3733692061653	3.61945688795013e-50	6.92177374297155e-49	103.16258638769
KIRC	RELB	1.29299331728728	16.3728694919066	3.64012688302625e-50	6.9545767135228e-49	103.156916888887
KIRC	LAMB4	-3.1748845596986	-16.3829533173947	3.7752033924515e-50	7.2056826141251e-49	103.122830201471
KIRC	EMR1	3.08189498623832	16.3695397051084	3.89618765410998e-50	7.42943246599525e-49	103.089671005528
KIRC	C1orf168	-4.62392655366445	-16.4450252931742	4.27240106581385e-50	8.13896519030858e-49	103.011606785945
KIRC	NCCRP1	-3.36841525740998	-16.3903250630676	4.30685616942916e-50	8.19670586085585e-49	102.994776108829
KIRC	GM2A	1.23209451596438	16.3518127109994	4.62702285351597e-50	8.78912102837894e-49	102.918078261075	MYC-target gene
KIRC	BMP1	1.87410227464363	16.350503282	4.69654812391072e-50	8.91262405011618e-49	102.903229853446
KIRC	TRIB3	2.84785368873759	16.3136693316416	7.14328548816304e-50	1.35298206171395e-48	102.485736136792
KIRC	GZMM	2.65711492274058	16.3159916835121	7.38373468264314e-50	1.39688229951193e-48	102.453644520702
KIRC	CACNA2D3	-2.6112360358921	-16.313306218248	7.38919229943094e-50	1.39688229951193e-48	102.45247387238
KIRC	ETV7	2.71670771931788	16.3078421180926	7.63300059567794e-50	1.44159459196691e-48	102.419721172948
KIRC	JAK3	2.47902465288308	16.3055334545346	7.83616018156165e-50	1.47855182662405e-48	102.39356946904
KIRC	SHISA2	-3.6013447427622	-16.312274362792	7.93595045443971e-50	1.49595313904758e-48	102.382275995475
KIRC	LRRN2	-3.9018873476444	-16.3051411696205	8.10822429686638e-50	1.5257286236884e-48	102.360024039932
KIRC	CWH43	-5.74909164089697	-16.7410606538125	9.03591669320445e-50	1.69361342835474e-48	102.323678765323
KIRC	PRKCDBP	2.21495296109193	16.2974259293246	8.593317381876e-50	1.61371564966017e-48	102.30174177512	MYC-target gene
KIRC	EMR2	2.20272801882534	16.2970880763806	8.62640701725158e-50	1.6183925271265e-48	102.297915560866
KIRC	BAZ1A	1.21460461143472	16.2929044581303	9.04684513131826e-50	1.69405601919211e-48	102.250538276642
KIRC	PLEKHO1	1.82600540916753	16.2914502818648	9.19772365863062e-50	1.72067916391449e-48	102.234071602316
KIRC	DOK1	1.29803381311796	16.290226614193	9.32662947478416e-50	1.74314528576921e-48	102.220215584843
KIRC	RASSF10	-3.75743925547983	-16.4422696384666	9.65276257740764e-50	1.80239591317902e-48	102.211507975333
KIRC	SCPEP1	-1.2901045947843	-16.2822505550622	1.02121829520526e-49	1.90505382730083e-48	102.1299098178	MYC-target gene
KIRC	KIAA0748	2.9051940109461	16.2840436010902	1.12665798292612e-49	2.09976766770793e-48	102.040618634842
KIRC	PLEKHB1	-3.0100183409094	-16.2684996156961	1.19403552036809e-49	2.22324466852717e-48	101.974260796457
KIRC	C19orf10	1.20650013213616	16.266227680095	1.22527441469271e-49	2.27926399587335e-48	101.948549350051
KIRC	LHX1	-5.44977845271609	-17.1995817911431	1.50769982685431e-49	2.796740748238e-48	101.889483935405
KIRC	COL4A5	-3.08537855790817	-16.2560884712746	1.37493249200636e-49	2.55525517828325e-48	101.833821264665
KIRC	MAP4K1	2.97115035098447	16.2519448019152	1.4412237896963e-49	2.67593983262486e-48	101.786942506104
KIRC	PGF	3.80234884868202	16.2426186483265	1.60232632659846e-49	2.96948460938687e-48	101.681449651192
KIRC	ADCY7	1.80785585523127	16.228602660777	1.87885438312522e-49	3.47544121346287e-48	101.522952394085
KIRC	ATP4B	-3.04457248725693	-17.0163231220423	2.32789341503458e-49	4.2820245943157e-48	101.436635324567
KIRC	SLAMF6	2.9692050631749	16.2234284299722	2.05160634300659e-49	3.79144521744041e-48	101.435814980301
KIRC	TRIM9	2.77506009288196	16.2184278549583	2.17140770134702e-49	4.00909578771577e-48	101.379315167916
KIRC	CDKN3	2.28664769994694	16.2138671445684	2.22105781419391e-49	4.09694003898045e-48	101.356376474062
KIRC	BAX	1.13860568785219	16.2131360054567	2.23957049624486e-49	4.12723830314501e-48	101.348112948061
KIRC	NUAK2	-2.22947987884535	-16.209585664624	2.33167900088329e-49	4.28500191110281e-48	101.307988151385
KIRC	C11orf21	2.72578539975155	16.2046467691257	2.53893607760881e-49	4.65722838577334e-48	101.227058093156
KIRC	FKBP10	2.6213007375836	16.1963146345118	2.7107216022485e-49	4.96773020971842e-48	101.158033961857
KIRC	SCOC	-1.10309808948625	-16.1884275702674	2.96450592757247e-49	5.42779076035352e-48	101.06893811985
KIRC	RHBG	-6.5480556198863	-17.0709136893826	3.53873397660565e-49	6.44930190353918e-48	101.033672705093
KIRC	MMP11	2.2472735489416	16.1835263198945	3.13402131521473e-49	5.7328526815038e-48	101.013580017836
KIRC	SNX20	2.68869372167755	16.1846923670671	3.27765235437513e-49	5.98451501896712e-48	100.973252911034
KIRC	CLEC12A	2.99845727681583	16.1763598273187	3.39944351284672e-49	6.20116199474455e-48	100.932648638986
KIRC	BCKDHB	-1.4309745238224	-16.1710626003458	3.60994693313307e-49	6.57302860550398e-48	100.872836040294
KIRC	ERVFRDE1	-2.649063966776	-16.1945812484195	3.70885684079807e-49	6.74071095311959e-48	100.850293103134
KIRC	PTGDR	2.48295478728114	16.1739722026637	3.70102987999742e-49	6.73267385897598e-48	100.848891830707
KIRC	CHN2	-1.94466659303169	-16.1709926305024	3.71876200372549e-49	6.75250687434966e-48	100.843701660167
KIRC	BAG1	-1.29324202221859	-16.1658066481672	3.83166209041783e-49	6.94475583647316e-48	100.813497155023
KIRC	RPRM	-3.99906677802531	-16.8161879916528	4.28988018301641e-49	7.76103300448e-48	100.806959592306
KIRC	E2F7	2.6175160660003	16.1705623011935	3.96022259259205e-49	7.17119428076147e-48	100.785361712536
KIRC	ALDOA	1.13801556514403	16.1504102920957	4.56244612917754e-49	8.24660052635802e-48	100.63971869914
KIRC	NT5C1A	-3.1784747979893	-18.2622420929167	6.30999731639304e-49	1.1343080630396e-47	100.638223826638
KIRC	IFI16	1.59322798953919	16.1473739382939	4.72220899593538e-49	8.52757631832203e-48	100.605455174349
KIRC	DOK2	2.13080939613138	16.1458146614298	4.80641019852429e-49	8.67171124686308e-48	100.587860616685
KIRC	KCNH3	-3.41547005975322	-16.1727368076567	4.8889756355265e-49	8.81263484201468e-48	100.575709631424
KIRC	CXCR3	3.34532633121418	16.1481986542838	4.95578538361529e-49	8.91680620342208e-48	100.558253859891
KIRC	DACH2	-3.48883197421896	-16.6062663154747	7.20683758092036e-49	1.2931761009539e-47	100.265696630034
KIRC	CLSTN2	-3.51493558972778	-16.1159086172796	6.94060273539457e-49	1.24653477284007e-47	100.222501261902
KIRC	ABCD3	-1.06063090948533	-16.1042110599507	7.70033434158475e-49	1.38047517017676e-47	100.118664029681
KIRC	AGXT2L2	1.4408608457778	16.0994169470882	8.12986203897645e-49	1.45615844165508e-47	100.064628074372
KIRC	RNASET2	2.88442978733269	16.0932390376502	8.71880760959349e-49	1.56023259431766e-47	99.9950043967034
KIRC	DYNLL2	-1.21862392388027	-16.0889159547393	9.15606695152901e-49	1.63699880560158e-47	99.9462905625899
KIRC	RASA3	1.49348483454694	16.0864754790007	9.4125026837816e-49	1.68132636015445e-47	99.9187928410834
KIRC	IFNAR2	1.14699601936402	16.0833224707993	9.7544470577385e-49	1.74083426100831e-47	99.8832692319723
KIRC	FRK	-1.83476722443306	-16.0814769916352	9.96031164814989e-49	1.77597116799383e-47	99.8624782932237
KIRC	MTP18	1.51470577664234	16.0784838749326	1.03034532081002e-48	1.83549985348625e-47	99.8287602451967
KIRC	MYO9B	1.15631450616351	16.0761135572495	1.05835441080263e-48	1.88369938066707e-47	99.802059935446
KIRC	RAB42	3.93025347600124	16.0755663143605	1.06492816476482e-48	1.89369510162406e-47	99.7958957730479
KIRC	LRP1B	-3.97908611898138	-16.3577808878679	1.40554452104193e-48	2.49266702772045e-47	99.5708979813879
KIRC	FAM19A4	-2.81324229315345	-18.5399885150774	1.9249614542035e-48	3.401625361521e-47	99.5574509492932
KIRC	CXCL9	3.43122389604288	16.0418658421633	1.55903898550311e-48	2.7624047400841e-47	99.4164549440287
KIRC	SYT1	-3.14527877998035	-16.0560657161838	1.57488789593142e-48	2.78798865301235e-47	99.4089721365854
KIRC	P4HB	1.33152956221047	16.0285644677203	1.81198838752446e-48	3.20485316412421e-47	99.2667801408864
KIRC	CAPSL	-3.22218150740735	-16.8172512794309	2.27783146327549e-48	4.01442418492063e-47	99.1721848623774
KIRC	PLEK	2.37379349973849	16.0155862888546	2.09819809356519e-48	3.70444366983555e-47	99.1207904094523
KIRC	C20orf199	1.56035378582436	16.0122074200935	2.17984238653189e-48	3.84515640957018e-47	99.0827898218282
KIRC	DCLK3	3.10198499522009	16.016093198381	2.40195189159154e-48	4.21539579634924e-47	98.9953135029879
KIRC	HVCN1	1.45085059548415	16.0044028454895	2.38074753201023e-48	4.18833644999735e-47	98.995027744273
KIRC	CASP4	1.18493760751774	16.0038969160164	2.3943912224944e-48	4.20859484743149e-47	98.9893391883804
KIRC	KCNE3	2.01989824859763	16.0035967044742	2.40252405304218e-48	4.21539579634924e-47	98.9859637125054
KIRC	HPCAL4	-4.49695462826778	-16.078964088963	2.56146345481174e-48	4.48630454875529e-47	98.9360764151371
KIRC	SLC28A2	-4.22757638964668	-17.6473356021726	3.4765313902844e-48	6.0355515111048e-47	98.8905218166285
KIRC	CKLF	1.0640460780025	15.9882389232541	2.85751040732126e-48	5.00039033578501e-47	98.8133202915963
KIRC	RAP1GAP	-2.99346752102546	-15.9855636383355	2.94513649628231e-48	5.14917144805362e-47	98.7832531353596
KIRC	SFXN5	-1.38717644467575	-15.985130702476	2.95956675669756e-48	5.16982977446444e-47	98.778387621134
KIRC	ITGAM	2.20944664350736	15.9838347114331	3.00318670250065e-48	5.24139575068384e-47	98.7638230514191
KIRC	PPP1R3G	2.04928118071269	15.9788161958584	3.17823473606841e-48	5.54201178756761e-47	98.7074286334117
KIRC	TBC1D10C	2.590580011902	15.9811206051376	3.18406103011283e-48	5.54727954268292e-47	98.7060316236131
KIRC	ALOX15B	4.39068486127527	15.9978161797957	3.30656017142288e-48	5.75056471677362e-47	98.7040285385416
KIRC	OLFML2A	2.51888227848786	15.9764534555393	3.26413721444126e-48	5.68178250689801e-47	98.6808803702189
KIRC	PAQR5	-2.03834317958075	-15.9728362881435	3.40015620455348e-48	5.90814488478388e-47	98.6402401814126
KIRC	SLAMF7	3.01595496809381	15.9599930405661	3.93043227766233e-48	6.81160103930717e-47	98.4959718580256
KIRC	RAB37	1.93637560695288	15.9567178883064	4.07838057720879e-48	7.0618123934962e-47	98.459189597133
KIRC	RAD51	1.81278415676826	15.9564148700438	4.09234648965449e-48	7.0797952306586e-47	98.4557866444841
KIRC	GNA15	2.01765870283222	15.9514490594742	4.32813631985191e-48	7.48116849552025e-47	98.4000233985404
KIRC	LOC387646	-2.33190668324921	-15.9557535011295	4.35820932932475e-48	7.52657041729849e-47	98.3939831322746
KIRC	2010-03-01	-4.002775940549	-16.3295960321579	5.30792898387243e-48	9.14276896577469e-47	98.2635656815058
KIRC	PLCB2	2.31221854804522	15.9386673735376	4.99927556516723e-48	8.61862903449145e-47	98.25652483532
KIRC	KIAA0564	-1.22799673955886	-15.9330706619219	5.32493188330546e-48	9.16407337341011e-47	98.193705954166
KIRC	CGN	-3.16820616027411	-15.9244648877576	5.86744194139117e-48	1.00889388651364e-46	98.0971301919544
KIRC	FOXA3	-4.31227767627116	-16.1860781103646	6.29141147058131e-48	1.07804480432647e-46	98.0732988463022
KIRC	TNFRSF1A	1.05020091225057	15.9208771415517	6.10958997042917e-48	1.04961800239154e-46	98.0568740684986
KIRC	MLC1	2.61385997653203	15.9258061197165	6.27853439837157e-48	1.07677137201561e-46	98.0380306114257
KIRC	CGNL1	-2.56176488784837	-15.9187127276258	6.26046874653165e-48	1.07460511279442e-46	98.0325901667198
KIRC	GBP5	3.20154220139559	15.915940171937	6.45918375468345e-48	1.10583462826936e-46	98.0014851191707
KIRC	HIGD1A	-1.70628315968514	-15.9055080798863	7.26492123471561e-48	1.24270374130853e-46	97.8844683165871
KIRC	C20orf197	2.61302346368956	15.9256952030145	7.43383413773735e-48	1.27049815245997e-46	97.8795857080378
KIRC	PLEKHN1	2.85133646389501	15.9120791044846	7.53311433632207e-48	1.28635408364795e-46	97.8535934786777
KIRC	MCM5	1.09583395958835	15.8954613179099	8.13552635763507e-48	1.38802328037857e-46	97.7718034926892
KIRC	INSRR	-4.43145287809456	-16.3838611060723	1.00924374669598e-47	1.72041257303158e-46	97.6424632125742
KIRC	EVI2A	2.18174165150693	15.8756713266203	1.01665443001394e-47	1.73155251499532e-46	97.5499631850348
KIRC	RASSF4	1.85255482269896	15.8705539427483	1.07694421441592e-47	1.83265876900692e-46	97.4926172269636
KIRC	EVI2B	2.1781887971352	15.8700068229903	1.08359747714802e-47	1.84239522898753e-46	97.4864865939925
KIRC	WASF3	-1.79325449006436	-15.8663817615042	1.12872817314253e-47	1.91748031750174e-46	97.4458689445901
KIRC	KIAA1161	-1.74888615581348	-15.8624922727303	1.17923834238811e-47	2.00156729462511e-46	97.4022927232303
KIRC	FBXO2	-3.28173402931346	-15.8612979391701	1.228135562473e-47	2.08277466658156e-46	97.3622743166439
KIRC	CCR5	2.87156890174905	15.8476895241819	1.39296967884684e-47	2.36028983971872e-46	97.2364891508423
KIRC	ACY1	-2.08215061311812	-15.8454911390271	1.42785033714362e-47	2.41732128139366e-46	97.2118707865027
KIRC	CDKN2C	1.5370266269263	15.8433877511912	1.4620391492853e-47	2.4730848706559e-46	97.1883175592286
KIRC	SIGLECP3	2.35797270834209	15.8472304257527	1.60459857767428e-47	2.71190874144711e-46	97.1084849177682
KIRC	HAPLN1	4.2584317099542	15.8488889578619	1.61888907281603e-47	2.73372438307977e-46	97.1073139310755
KIRC	CSF2RA	2.10406851146972	15.8324466144646	1.65349953119825e-47	2.78978666637493e-46	97.0658222071264
KIRC	FSTL4	-3.73536669560694	-15.8584322010031	1.671033871221e-47	2.81696707327572e-46	97.0600473059357
KIRC	SH3BGR	-1.264218300709	-15.829667440517	1.70599338343546e-47	2.87345086576259e-46	97.0347125599123
KIRC	ESRP2	-1.22473465192576	-15.8259754456079	1.77830910809855e-47	2.99270504710986e-46	96.9933884306368
KIRC	EMP3	1.69912351227275	15.8146606817022	2.01953964880903e-47	3.39578035846511e-46	96.8667682808293
KIRC	PYGL	1.99741778869519	15.802697955558	2.31016868696823e-47	3.8811619045123e-46	96.7329378237761
KIRC	UBASH3A	3.30414638323053	15.815734959647	2.41300945536155e-47	4.05049651700503e-46	96.6996556533013
KIRC	PRTG	-2.57524822082238	-15.7964383154035	2.545919126726e-47	4.26635633998983e-46	96.6366373916927
KIRC	PPP1R3C	1.87005968469381	15.7922817802729	2.59699679734795e-47	4.34826542512771e-46	96.6164433303113
KIRC	MOBKL1A	-1.4839225521249	-15.7876190582796	2.73665224910277e-47	4.5743500907657e-46	96.5643057995158
KIRC	TDGF3	-4.74231875999662	-16.7688928448508	3.27464933040193e-47	5.45977368122831e-46	96.5511639343397
KIRC	RAC2	2.29312802486074	15.7771218756472	3.07909117171151e-47	5.14239432680941e-46	96.4469520664923
KIRC	CD180	2.42420310620697	15.7749835058007	3.15392478205083e-47	5.26292899917917e-46	96.4230500487018
KIRC	APOBEC3H	2.82006779843859	15.7735474276431	3.47334887819255e-47	5.77645085932544e-46	96.3390274544151
KIRC	IL21R	2.6757177290339	15.767141037787	3.4442440150308e-47	5.732868783941e-46	96.3354009955443
KIRC	PLIN2	2.83348732131434	15.7627362197079	3.61884432700479e-47	6.01336367413384e-46	96.2861798056381
KIRC	C1orf125	-2.84782191676877	-15.9599839519198	4.67522711003055e-47	7.75569973773021e-46	96.0798176754747
KIRC	TMEM207	-6.70869909487244	-20.1031229331325	7.76112147844093e-47	1.2704339082342e-45	96.0596861779819
KIRC	KIAA0922	1.14200469187321	15.7411769380464	4.60943868861381e-47	7.65298409980265e-46	96.0453506934584
KIRC	TOM1L2	-1.04187695295698	-15.7397789122373	4.68230672707732e-47	7.76093321217326e-46	96.0297387302215
KIRC	RASD1	-2.89531641224835	-15.7236301772051	5.61210455610428e-47	9.29428437959849e-46	95.8494454971399
KIRC	BCAM	-1.80313913585163	-15.7232588688984	5.63552173012241e-47	9.32525579007871e-46	95.8453009222647
KIRC	AGL	-1.10611995305647	-15.7204168482899	5.81801690859856e-47	9.61918614971806e-46	95.813579406454
KIRC	SVIP	-1.08723109134553	-15.7177774019283	5.99278024422706e-47	9.8998526774725e-46	95.7841210995755
KIRC	NICN1	-1.1192308575368	-15.7141158185656	6.24392637364625e-47	1.03061268875193e-45	95.7432583741955
KIRC	RAPGEF3	-1.98604098698934	-15.7093065465419	6.58981236359938e-47	1.08679691140796e-45	95.6895936884894
KIRC	TNFSF13B	2.72882214134178	15.7075743217781	6.71902318524172e-47	1.10718303720808e-45	95.6702661962922
KIRC	PCP4	-5.79603800484227	-16.2181790319062	7.69959171120678e-47	1.26140618473408e-45	95.6242702206943
KIRC	C15orf42	2.25608004792429	15.6989455847625	7.40130311235309e-47	1.21758209437329e-45	95.5740034432281
KIRC	DARS	1.00578149950757	15.6983038372413	7.45472520907729e-47	1.22535109130752e-45	95.5668449548282
KIRC	SHC1	1.10208559741035	15.6976273397958	7.51145659962213e-47	1.23365068771535e-45	95.559298975437
KIRC	CAMKK1	1.45356245391317	15.69739471123	7.5310642946454e-47	1.23584452582837e-45	95.5567041556227
KIRC	MAP3K9	-2.37499824781821	-15.6964235202676	7.61347671823463e-47	1.24833240983724e-45	95.5458713291304
KIRC	S1PR4	1.94208139100236	15.6816098548265	9.22678807285262e-47	1.50910262491801e-45	95.3549960346734
KIRC	C10orf118	-1.56661294888824	-15.6745052928141	9.73249358963742e-47	1.59049858050818e-45	95.3014668525307
KIRC	RPS2	1.39440605732985	15.6724016765631	9.96450714492653e-47	1.62706989499403e-45	95.278017547166
KIRC	PEBP1	-1.19292350343515	-15.6711059411874	1.01101550363186e-46	1.64949014594194e-45	95.2635744643463
KIRC	C6orf217	-2.20171530049799	-15.6755984293394	1.01316888034601e-46	1.65164067930437e-45	95.2622961021198
KIRC	DACH1	-2.69151822548667	-15.6690100449364	1.03502548960119e-46	1.68588089220543e-45	95.2402133515915
KIRC	HLA-DQB2	3.1372085418809	15.6680513071477	1.04619732140267e-46	1.70267537723592e-45	95.2295275842098
KIRC	SCN2B	-4.00899771998069	-15.8579666378782	1.14827920877156e-46	1.86727574623757e-45	95.1718899812383
KIRC	2001-09-01	2.16779081879122	15.6545068067495	1.21750537630869e-46	1.97659698777734e-45	95.0785946872424
KIRC	NPHS1	-5.94719192845925	-15.9091545350447	1.36848114723622e-46	2.21988073875709e-45	95.0258553259686
KIRC	CXCR6	2.84333592396756	15.6393732184546	1.48018262795037e-46	2.39910912172874e-45	94.888161780496
KIRC	VPS13D	-1.12674177382894	-15.6369731666022	1.48145780539662e-46	2.39920938934585e-45	94.8832909307472
KIRC	AP3S1	1.03019809272063	15.6296200375783	1.60848010499755e-46	2.60278932865971e-45	94.8014134885934
KIRC	UBE2L6	1.1045495412011	15.6220259412515	1.75107808282414e-46	2.83121978820643e-45	94.7168700204669
KIRC	PPM1E	-2.92587110211682	-15.6149680496541	1.89488950411049e-46	3.06123734103601e-45	94.6383116547067
KIRC	ANKRD43	-4.6474000110208	-15.6480426937456	1.94864095530444e-46	3.14550418368898e-45	94.6168778165318
KIRC	TGFB1	1.57556426982358	15.6081748425575	2.04442244863153e-46	3.29742328705057e-45	94.5627136334002	MYC-target gene	0.0264363011127975	High
KIRC	ASPHD1	3.02023406720128	15.6037852867582	2.20337860637768e-46	3.55090534331803e-45	94.4886063486982
KIRC	HLA-DPB1	1.99306635832513	15.5914185161149	2.46553416182466e-46	3.97015248500983e-45	94.3763011867887
KIRC	PLXNA4	-3.23674068988278	-15.5933848552552	2.60618661207045e-46	4.19322490374948e-45	94.3223377389557
KIRC	CSNK1E	1.0601244002502	15.5860228611766	2.61875818888816e-46	4.21002637618492e-45	94.3162932333614
KIRC	CHFR	1.0642470650699	15.57734132781	2.88547755282158e-46	4.63504737038943e-45	94.2197598793137
KIRC	ABCA13	-4.08889715855615	-15.8562460132769	3.32744103625398e-46	5.33631946884722e-45	94.1296647511944
KIRC	BHLHB9	-1.19534770905608	-15.5624958875065	3.40583853680564e-46	5.45762165533182e-45	94.0547408917658
KIRC	HLA-C	1.35537655852152	15.5603382928719	3.48888658116542e-46	5.58617354299311e-45	94.0307630960821
KIRC	ZMYND15	1.70719360204194	15.5557175689645	3.67360124008613e-46	5.8771675502802e-45	93.9794168223722
KIRC	TBL1Y	-4.01420299723866	-16.9147962472938	5.11472047904517e-46	8.13010311516393e-45	93.9214732621258
KIRC	GPR182	-2.89331083351545	-15.6092211800404	4.16141143897968e-46	6.65220289364464e-45	93.8670390105313
KIRC	TNFRSF6B	3.42222240992671	15.5456555605618	4.21643151118312e-46	6.72927495578168e-45	93.8426671375573
KIRC	GAPT	2.56883166007289	15.5404758852309	4.35488447104487e-46	6.94463592987429e-45	93.8100949550304
KIRC	C1orf180	-3.01850023284168	-17.5633693104731	6.27818552206023e-46	9.90780850065595e-45	93.7649497595799
KIRC	DGKZ	1.32094694898095	15.5324440762144	4.76320009877474e-46	7.58964695835388e-45	93.7208971808928	MYC-target gene
KIRC	MMP25	1.93802153519097	15.5320543585829	4.78395607786319e-46	7.61658192300055e-45	93.716569650164
KIRC	EHBP1L1	1.428195900928	15.5267609276437	5.07497907302863e-46	8.07342205873436e-45	93.6577945708051
KIRC	PRRG1	-1.26743359977423	-15.521876874884	5.35913354916882e-46	8.50493634039039e-45	93.6035726182818
KIRC	RPS6KA6	-4.43688703965897	-15.6797739197351	6.0908706188547e-46	9.64298443692817e-45	93.5067394051682
KIRC	GPRIN1	2.14658722076314	15.5126705464473	5.93861518459197e-46	9.41701496873469e-45	93.5013854216931
KIRC	C3AR1	2.09058781379614	15.5117559087206	5.99949361895473e-46	9.50592843118676e-45	93.4912346707377
KIRC	PLAT	-1.93119704390671	-15.5085807366092	6.21570612802293e-46	9.82488992610115e-45	93.4559982586722
KIRC	CD3E	2.99573371233752	15.5081130633424	6.24820232417488e-46	9.86836683372477e-45	93.4508085259816	MYC-target gene
KIRC	PREX1	1.37440654177286	15.5036463959641	6.5672346672137e-46	1.03557016195761e-44	93.4012456739204
KIRC	ANLN	2.51887360497194	15.5021737148193	6.84679566215416e-46	1.07879312687997e-44	93.3601705108464
KIRC	CD300LB	2.2475433990826	15.4998009521694	7.03022593177274e-46	1.10681279916301e-44	93.3338578445267
KIRC	FANCA	2.25561031912953	15.4922870999744	7.45370068266381e-46	1.17254954096256e-44	93.2752288513318
KIRC	ZBP1	3.09443019308372	15.4942688888967	7.66871041252864e-46	1.20541398805518e-44	93.2550658353733
KIRC	PLA2R1	-2.72503110300386	-15.4872129192322	7.88733174945007e-46	1.23879347111696e-44	93.2189502010747
KIRC	FAM72B	1.82511267387475	15.4808876605775	8.46327553950572e-46	1.32819690887449e-44	93.1488067701961
KIRC	HLA-G	3.45287672111765	15.4798259821763	8.56397707266067e-46	1.34293483453443e-44	93.1370345891498
KIRC	CCL4	2.63705751068784	15.479207919011	8.62315067556126e-46	1.35114248382368e-44	93.1301814961087
KIRC	GPR65	2.08780824490612	15.4740843137229	9.12965609604833e-46	1.42937307714378e-44	93.0733754442285
KIRC	CLDN11	-2.90556478832861	-15.4717750806975	9.36753975392414e-46	1.46545673333937e-44	93.0477753481971
KIRC	ATP2C2	-3.21088699030643	-15.4806594345179	9.62864699145908e-46	1.50392468885554e-44	93.0224982869098
KIRC	SLC7A14	-3.47489402138629	-16.7624249003991	1.29665996735911e-45	2.01257097288533e-44	92.9450172164575
KIRC	IYD	-4.45355413188179	-15.4855832408536	1.14983065544698e-45	1.79311919407007e-44	92.8497178341612
KIRC	APOO	-1.36574294618539	-15.4521972471818	1.16494805442258e-45	1.81526263421214e-44	92.8308024816889
KIRC	ZNF683	3.40064986465071	15.4588235856773	1.29126806520362e-45	2.00577649028566e-44	92.7574053290965
KIRC	KISS1R	6.32956805238183	15.5333105211886	1.50234354489171e-45	2.3208860356788e-44	92.689101670058
KIRC	ADRB1	-3.11083370876264	-15.4522018099997	1.35485178347154e-45	2.10124228755813e-44	92.6830079717765
KIRC	ACADM	-1.56115834163987	-15.4384656759392	1.3573246663553e-45	2.1034277392249e-44	92.6786923640469
KIRC	LPIN2	-1.00512662424287	-15.436097056507	1.39357672629301e-45	2.15791591117604e-44	92.6524601557952
KIRC	SUCLA2	-1.10238437112768	-15.4351964682607	1.40761238912701e-45	2.17794423963987e-44	92.6424866956513	MYC-target gene	1.97035441569741e-05	Low
KIRC	NKIRAS1	-1.10400542212438	-15.4329793642595	1.4427697466914e-45	2.2305964793648e-44	92.6179347120306
KIRC	SHBG	-2.74486669844791	-15.4583011370416	1.63813187484109e-45	2.52868225551193e-44	92.4983200845373
KIRC	SPN	2.25600987929225	15.4206984866803	1.6539839154879e-45	2.55116052611994e-44	92.4819653070663
KIRC	ALAS1	-1.10791524761585	-15.4169558875795	1.72428631679803e-45	2.65752436698085e-44	92.44053797861
KIRC	GNB2L1	1.16483308868548	15.4108615152238	1.84519966510558e-45	2.83945355469243e-44	92.3730879323662
KIRC	MYH10	-2.00538397200747	-15.3971004172514	2.15024012179651e-45	3.30115280810591e-44	92.2208284467373
KIRC	SIX1	2.39776013406607	15.3988892303365	2.16069370239116e-45	3.31462818239587e-44	92.2164143550781
KIRC	TAGAP	2.11546160659419	15.3861287837844	2.42909070021165e-45	3.72347593069652e-44	92.0994755055706
KIRC	ITPR2	-1.54727357937794	-15.3793254985294	2.6198292305094e-45	4.01274230860519e-44	92.0242460255597
KIRC	NCF1C	2.77505295713532	15.3853592736573	2.70505281031903e-45	4.14007076402852e-44	91.997712876544
KIRC	ATP6V1A	-1.53713348872065	-15.3746412567395	2.75977170586454e-45	4.22055109913112e-44	91.9724570012147
KIRC	SACM1L	-1.04806525011523	-15.3667881098879	3.01131210056988e-45	4.60167584827426e-44	91.8856480291368
KIRC	EOMES	3.27707001142552	15.3688088344931	3.01775099916372e-45	4.60795430559563e-44	91.8839340937468
KIRC	DLL4	2.24500307016322	15.3590103689197	3.28296615395127e-45	5.00519450487529e-44	91.799691753881
KIRC	PCDHB1	-3.24515744331089	-16.3686529043651	4.21524507449534e-45	6.39204417968334e-44	91.7281996026517
KIRC	PATL2	2.80107923418497	15.3522514922144	3.71672392197224e-45	5.66213396248684e-44	91.6807004333705
KIRC	CTSL2	-2.91503261094862	-15.3469577181787	3.84595147558263e-45	5.85449149177605e-44	91.642590836753
KIRC	RHOG	1.02545828643448	15.3436893634753	3.89164174344669e-45	5.91948644883961e-44	91.6304263945875
KIRC	APOBEC3F	1.2719761387725	15.34055298253	4.02949119470361e-45	6.12445494881393e-44	91.5957850343697
KIRC	DEGS2	-2.92262557016066	-15.3402531606392	4.24566286257661e-45	6.43323658579232e-44	91.5446022955349
KIRC	SLAMF8	2.57829785339016	15.331628488245	4.44896472810959e-45	6.73612775908415e-44	91.4972309384755
KIRC	CD3D	3.22778398647178	15.3337329513282	4.56393379413485e-45	6.90491406619912e-44	91.4800730022507
KIRC	NRP2	1.85718412156123	15.3286057707443	4.60069590434729e-45	6.9552110712969e-44	91.4638564827698
KIRC	IL32	2.39023953623389	15.3275659958756	4.65407372773731e-45	7.03053123699599e-44	91.4523767806725
KIRC	JAKMIP1	3.65802324472092	15.3585858035344	5.05065090066302e-45	7.62378403890921e-44	91.4161326039397
KIRC	FAM36A	-1.04083787399925	-15.3180487557682	5.17227193278007e-45	7.80075569275025e-44	91.347317009141
KIRC	FPR3	2.43270678105354	15.317987587162	5.17578207185614e-45	7.80075569275025e-44	91.3466418685814
KIRC	RGS6	-2.95551821525708	-15.3509775284521	5.21867845912647e-45	7.85941720112466e-44	91.3447265585227
KIRC	HLA-DQB1	2.46481333492978	15.3120829123739	5.52604914286866e-45	8.31598902215258e-44	91.2814753814166
KIRC	WEE2	-2.22011014579699	-15.5429793465363	6.1005417660573e-45	9.15961373439766e-44	91.227162079173
KIRC	TMEM86A	-1.55683623086423	-15.3055432864665	5.94163641206035e-45	8.93459455605182e-44	91.2093142399292
KIRC	PTPN22	2.47809875251898	15.3066347974233	6.01432121884828e-45	9.03702034813874e-44	91.1976243495296
KIRC	RGL4	2.29064839758002	15.3111874156044	6.30583525011539e-45	9.46066663397433e-44	91.1633440651341
KIRC	CHST11	1.72578466600147	15.2955813349023	6.6353869361724e-45	9.94754672296232e-44	91.0994157928455
KIRC	STRBP	-1.08509270234195	-15.2894385957127	7.10285085447359e-45	1.06402858179061e-43	91.0316659658376
KIRC	TSPYL4	-1.07027380347329	-15.2863885397812	7.34702315849106e-45	1.09977317135505e-43	90.9980305974415
KIRC	HPCA	2.76552263099129	15.3041328537676	7.52486144071768e-45	1.12469093067839e-43	90.9816510642219
KIRC	KLHL15	-1.00390632262683	-15.2822086950829	7.69529508304624e-45	1.1492958079468e-43	90.9519409812238
KIRC	NPY5R	-2.97630523049032	-15.3126627351259	7.76121049543323e-45	1.15826548178639e-43	90.9493099025992
KIRC	TBC1D9	-1.29259630850191	-15.2806833364726	7.82645105283675e-45	1.16712098882952e-43	90.9351228000178
KIRC	PLD4	2.76896911838716	15.2767228597357	8.17749111014797e-45	1.21855093603667e-43	90.8914591518212
KIRC	C10orf55	-2.28157737406612	-15.2824593027559	8.45511421130472e-45	1.25897159950557e-43	90.8598807591732
KIRC	CETN4P	-2.26090227803547	-15.3999325277619	9.02909342624131e-45	1.34342583454098e-43	90.8210762328821
KIRC	PECI	-1.06351475048733	-15.2636784955581	9.44856261786084e-45	1.4047810316209e-43	90.7476825044263
KIRC	KIAA1908	-1.25445563125546	-15.2618733429028	9.63933341266454e-45	1.4320674598199e-43	90.7277901714385
KIRC	SYN2	-3.60319243138896	-15.3224491962685	9.98999450985571e-45	1.48304918496912e-43	90.7042014219527
KIRC	ITK	2.62750804339419	15.2578934418724	1.0318438221088e-44	1.53047107943343e-43	90.6604492781385
KIRC	CTSS	1.91872591769504	15.2556679175021	1.03249136237696e-44	1.53047107943343e-43	90.6594158922045
KIRC	BDH1	-2.9921456463849	-15.2533037270531	1.05987216083074e-44	1.56988105679903e-43	90.6333693839256
KIRC	APOBEC3D	1.87751738044822	15.2470544423953	1.135785753623e-44	1.6810649320465e-43	90.5645290631996
KIRC	SH3BP1	1.75260679504117	15.2447459099544	1.16518031469049e-44	1.72328164118846e-43	90.5391021055885
KIRC	C5orf39	1.94042798857232	15.239515992078	1.2346098650443e-44	1.82323939293399e-43	90.4815043530337
KIRC	OIP5	1.95735118695618	15.2357284923466	1.35057529186205e-44	1.99300565830449e-43	90.4004541726762
KIRC	ZNF98	-3.02493811376512	-15.3047919664723	1.49727598133485e-44	2.20784006375208e-43	90.3051143988232
KIRC	HCG26	1.75760240390805	15.2198892274743	1.53401056526547e-44	2.26032227403573e-43	90.2654307664091
KIRC	CPNE6	-5.17325851767775	-16.3372194294898	2.00416224081663e-44	2.94430194278662e-43	90.2376382392287
KIRC	SDHAP3	1.95352957168336	15.2154243793607	1.61165724888769e-44	2.372964291847e-43	90.2162940056453
KIRC	C11orf41	-2.97727578429569	-15.1946184673094	2.12702526349404e-44	3.12247940314263e-43	89.941003012231
KIRC	FAM57A	1.64484513881581	15.1895382475758	2.1455931371351e-44	3.14740049656599e-43	89.9315376037231
KIRC	MT1G	-5.37375095007273	-15.1910257042966	2.16117930164345e-44	3.16791397410656e-43	89.9247424102435
KIRC	ELOVL2	3.10473914156545	15.1901650322256	2.18182257522229e-44	3.19580441499597e-43	89.91528232542
KIRC	RBM11	-3.97552603546035	-15.2907297709395	2.41598103045013e-44	3.53093931235188e-43	89.8345538716594
KIRC	CDK18	2.18981755060044	15.1751502749597	2.51525008105398e-44	3.67330539902226e-43	89.7733587372679
KIRC	HLA-DPB2	3.14232678166718	15.1917098671236	2.79494524164859e-44	4.07575569383181e-43	89.7040579714381
KIRC	CDH16	-2.79812572988242	-15.1661175058421	2.77911070935247e-44	4.05565573186242e-43	89.6740883809009
KIRC	TNFRSF1B	1.46790664032313	15.1611804980697	2.93481577663522e-44	4.27401550306883e-43	89.6198417530561
KIRC	ABLIM3	2.56723180777793	15.1611678833955	2.93522456415873e-44	4.27401550306883e-43	89.6197031562732
KIRC	TMEM116	-1.44077552854665	-15.1561066598895	3.10390522771482e-44	4.51630772427027e-43	89.5640999301125
KIRC	CD8A	3.34586292281076	15.1517737066196	3.25597362558744e-44	4.73061149686745e-43	89.5165041979193
KIRC	KCNA4	-2.98460600744959	-16.5000430089274	4.24306923747071e-44	6.12874003665053e-43	89.4951246699506
KIRC	BRIP1	2.22632716542453	15.1495661059473	3.41550418595987e-44	4.95875035045305e-43	89.4693115194597
KIRC	SLC29A2	-3.43484376734301	-15.140554576933	3.77247034455357e-44	5.47298815797522e-43	89.3703943443626
KIRC	2003-03-01	1.45744493802401	15.1350745223709	3.91483206189118e-44	5.67535844514928e-43	89.3331276998696
KIRC	SORD	-1.84979878039947	-15.1300526695241	4.13783478648027e-44	5.99425238592387e-43	89.2779997122211
KIRC	HMGN5	-1.25981336170719	-15.1299838720975	4.1409762011609e-44	5.99441166923541e-43	89.2772445375149
KIRC	LSAMP	-4.1823662487139	-15.4323118216058	4.41252877552473e-44	6.36885722680482e-43	89.2716579808169
KIRC	CORO2B	-2.77823176066165	-15.1279784174832	4.23360157548222e-44	6.11953490888782e-43	89.2552317692415
KIRC	SCN7A	-4.40839324368386	-15.9068146144374	5.775751637192e-44	8.30012448211008e-43	89.0944139388677
KIRC	PLXND1	1.54441105635252	15.1133101787022	4.97693387163918e-44	7.1782560450615e-43	89.0942666288681
KIRC	LMBR1L	1.19817741029282	15.1119372441683	5.05284338897696e-44	7.28242894851534e-43	89.0792040372126
KIRC	HTRA4	4.17534902816651	15.1564349173835	5.53466764984134e-44	7.96524877059408e-43	89.0745407651382
KIRC	C7	-4.7342874901477	-15.1095967473887	5.18492086868812e-44	7.46734342734443e-43	89.0535276555448
KIRC	BEST1	1.99801501192713	15.1015825770035	5.66380279410359e-44	8.14516628731669e-43	88.9656219424775
KIRC	SH2D2A	2.86438191675256	15.0989731439053	5.829056007804e-44	8.37064295557852e-43	88.9370041817488
KIRC	IGSF11	-3.77166962040161	-15.1186947044166	6.23008348503626e-44	8.93355118441675e-43	88.8757455175916
KIRC	RNF166	1.02391551396732	15.0916658096957	6.31785742050081e-44	9.0528487415205e-43	88.8568762506462
KIRC	COL4A1	1.88830238897989	15.0880510571684	6.57455846375303e-44	9.41385366127824e-43	88.8172454903059
KIRC	CENPF	2.12714722120292	15.0837985106372	6.88989931145907e-44	9.85823943450012e-43	88.7706277057305
KIRC	EMX1	-2.62707557368628	-15.0831206940894	7.27073431456988e-44	1.03956254762332e-42	88.7179033804292
KIRC	SH2B3	1.3140918133749	15.0757664544688	7.52723064654273e-44	1.07545851737526e-42	88.6825939670277
KIRC	ABCG1	1.35141567271738	15.0745460018428	7.6290878001997e-44	1.08922441993609e-42	88.669219301828
KIRC	PCCA	-1.5319812759476	-15.0704493484674	7.98114579841602e-44	1.13866650085049e-42	88.6243285927122
KIRC	BSND	-7.24949122538887	-16.8638021639966	1.11282262539025e-43	1.57628614573544e-42	88.5976180250888
KIRC	SIGLEC7	2.23049660156463	15.0644174812899	8.52921163567436e-44	1.21598147717249e-42	88.5582420881287
KIRC	SCTR	-2.89760354632567	-15.082817944109	8.59628895182068e-44	1.22466151104685e-42	88.5541335944901
KIRC	C9orf135	-3.50912841933413	-16.3212070424501	1.14691625031943e-43	1.62109520613412e-42	88.4875944033553
KIRC	PADI2	-2.61145983668955	-15.0566445108664	9.29117563558159e-44	1.32175328789921e-42	88.4730973814627
KIRC	MAN1A1	-1.80024146470199	-15.0528675514582	9.68556214031008e-44	1.37686776249095e-42	88.4317319782704
KIRC	LOC100126784	2.07618887845219	15.0534826879854	9.84393207295719e-44	1.39837581042138e-42	88.41599748732
KIRC	OXCT1	-2.17140895240565	-15.0500435505909	9.99131044529913e-44	1.41829269738223e-42	88.4008064966148
KIRC	GRB10	1.55171814525535	15.046868448293	1.03465806954263e-43	1.46767063609297e-42	88.366039274224
KIRC	TFAP2A	-4.09939680251409	-15.0475245099161	1.05107275613076e-43	1.48988621360069e-42	88.3507808962381
KIRC	PVALB	-6.55614493948958	-15.2850815667876	1.13160263599994e-43	1.60174019500807e-42	88.323717080049
KIRC	CXCL11	3.30523885870291	15.0379668595162	1.14112055774312e-43	1.61405707502235e-42	88.2685850949732
KIRC	RAD54L	2.1531782012133	15.0364765448608	1.15998302665801e-43	1.63839316922397e-42	88.2522717661831
KIRC	CDCA7L	1.75476107485125	15.0354942616147	1.17258518651684e-43	1.65501066939215e-42	88.2415198694062
KIRC	CAT	-1.36814873802956	-15.0336364444385	1.19679448762067e-43	1.68797533510779e-42	88.2211854099085
KIRC	C17orf53	1.53662913003485	15.0315915332543	1.22401848151687e-43	1.72514194251708e-42	88.1988044649794
KIRC	CTSH	-1.35010146106545	-15.0295133391518	1.25231836650721e-43	1.7637708959625e-42	88.1760606703592
KIRC	THSD7A	-2.57839518100941	-15.0220453072885	1.35950788160937e-43	1.91337429544083e-42	88.0943422295182
KIRC	DIRAS3	-2.5435888409465	-15.0209773338995	1.37556675654275e-43	1.9345986517693e-42	88.0826575164348
KIRC	BTC	-2.80822133974107	-15.0421629806767	1.47531099569287e-43	2.07340438015855e-42	88.0183458768172
KIRC	NRL	-1.26265626354269	-15.0061754976546	1.61863444438239e-43	2.2732157317626e-42	87.9207494729464
KIRC	SIT1	3.18457650013609	15.0036852682828	1.66354511384276e-43	2.33463031093873e-42	87.893517578035
KIRC	LOC154761	1.64156723613138	15.0012896123156	1.70792247691623e-43	2.39520986230791e-42	87.8673218409241
KIRC	PLEKHG2	1.66665606092637	14.9999398303311	1.73344392543928e-43	2.42927853874106e-42	87.8525632464145
KIRC	TWSG1	-1.21539607669404	-14.9976323624111	1.77795701493462e-43	2.48989532672217e-42	87.8273346655914
KIRC	SLFN11	1.65422871239929	14.9952940309961	1.82422843972989e-43	2.55288698989518e-42	87.8017704524382
KIRC	WNT7B	-4.56385783660066	-15.0758552736207	1.9938897000327e-43	2.78244000906468e-42	87.7304507951361
KIRC	ARHGAP11A	1.63081014456392	14.9883939858041	1.96788646940563e-43	2.75197928189723e-42	87.726345152745
KIRC	SLC25A35	-1.42659505135874	-14.9879013844337	1.97856366740974e-43	2.76495533281697e-42	87.7209610706085
KIRC	ESCO2	2.11730546717284	14.975793847681	2.31162300527454e-43	3.22355665065577e-42	87.5665605244019
KIRC	NOD2	2.4620117400292	14.9742859341146	2.35019865902569e-43	3.27504075289457e-42	87.550093118556
KIRC	EPHA1	-2.33762288957652	-14.9652494682523	2.53731843563429e-43	3.53330526381919e-42	87.473465642883
KIRC	SERPINB9	1.41592864652487	14.9616662839939	2.63910152939219e-43	3.67245556947229e-42	87.434331420683
KIRC	CXCR7	2.1455811761304	14.9603807941979	2.67660082660716e-43	3.72201861781504e-42	87.4202928229072
KIRC	PRSS53	2.27876603889768	14.9534894084691	2.88687865675375e-43	4.00878782012982e-42	87.3450427214042
KIRC	IL4I1	2.25015266796954	14.9529242349039	2.90483782154681e-43	4.03089565496608e-42	87.3388720476787
KIRC	SAMD12	-2.31900212100921	-14.9503582014269	2.98778857806057e-43	4.14309476455608e-42	87.3108569499474
KIRC	NCF2	1.88499280208687	14.9474505840719	3.0846396980436e-43	4.27140513929371e-42	87.2791152272179
KIRC	S100A14	-2.87791727550983	-14.9458875321378	3.1379915201124e-43	4.3422424295803e-42	87.2620529592954
KIRC	LOC340094	-3.90951054271114	-17.9938767678491	5.11064553988037e-43	7.00331981327751e-42	87.2479657257791
KIRC	ASB15	-4.44387118248826	-16.0124490487619	4.0895199304101e-43	5.63134868411764e-42	87.2000793958112
KIRC	CES8	3.38494870033878	14.93592173839	3.5004713002523e-43	4.84044192246076e-42	87.1532857230696
KIRC	BCL2A1	2.49469375360836	14.9340084308551	3.57469865748318e-43	4.93962901838382e-42	87.1324076017079
KIRC	KIF6	-2.14982022441555	-14.932659301151	3.88082107026481e-43	5.35515393185041e-42	87.0518604623018
KIRC	AFAP1L2	-1.79379951670955	-14.9237257668579	4.00134309629466e-43	5.51761216081803e-42	87.0202237131417
KIRC	NRG3	2.2501659814104	14.9193960544091	4.29059987744369e-43	5.90412818208571e-42	86.9511782397686
KIRC	LOX	3.67019136037324	14.9115954501196	4.57036654935992e-43	6.28473074736044e-42	86.8879277928829	MYC-target gene
KIRC	MINA	-1.22812757310499	-14.9096705755115	4.6678001808382e-43	6.41425161750484e-42	86.8669392537154
KIRC	C9orf5	-1.18614024098018	-14.9072006244961	4.79586470185567e-43	6.58565476489542e-42	86.8400091194676
KIRC	FJX1	1.56840569568788	14.9053320241386	4.89507252943467e-43	6.71722166530473e-42	86.8196369451806
KIRC	ARHGEF6	1.19644129720371	14.905257584683	4.89906678149717e-43	6.71804067526527e-42	86.818825403084
KIRC	STRA6	-4.28069849251914	-14.9278475786231	5.51127893058651e-43	7.547093460763e-42	86.7082257776637
KIRC	FAM113B	1.70608468337237	14.8882510058388	5.90228210350346e-43	8.07693607714031e-42	86.6334681379364
KIRC	CCDC160	-2.89221386440312	-14.8851176558346	6.5294895836406e-43	8.92905442786371e-42	86.5341903591527
KIRC	MT1H	-5.66938746695424	-15.0596001354659	6.8599255597158e-43	9.37444146633173e-42	86.519934061198
KIRC	UMODL1	-3.47291744844442	-15.8960978722832	8.36936317099083e-43	1.13977814974637e-41	86.478100146716
KIRC	HOXB5	-2.11836762506313	-14.8636254337872	7.72855446275697e-43	1.05468899894104e-41	86.3652442408092
KIRC	LINGO2	-3.26389903163715	-15.3144047782204	8.47216225178026e-43	1.15298373273711e-41	86.3615681193567
KIRC	CDKL1	-1.77233487739988	-14.8635960907677	8.08027419475603e-43	1.101926496049e-41	86.3217648522695
KIRC	ARHGEF3	-1.07286485083005	-14.8583134480163	8.19108892938047e-43	1.11626872839124e-41	86.307412666162
KIRC	CXCL10	3.05828181889378	14.8551203443542	8.48230281131412e-43	1.15356984725533e-41	86.2726539808958	MYC-target gene
KIRC	SLCO1C1	2.69574184968602	14.863050939508	9.08734530465039e-43	1.2350045776918e-41	86.2107445932654
KIRC	SHISA3	-3.64828767123195	-14.8493286349677	9.23806066529974e-43	1.25462507964036e-41	86.188134286219
KIRC	SLC13A3	-5.27651116301783	-14.8471592768708	9.25410735217484e-43	1.25594178985522e-41	86.1860085306075
KIRC	ZCWPW2	-1.48069541973977	-14.8490313537704	9.26813606330282e-43	1.25698300765261e-41	86.1849004017043
KIRC	SUSD1	-1.67235686027016	-14.8464171209101	9.32953141684882e-43	1.26444245535825e-41	86.1779322686314
KIRC	PNMA2	3.05131064807865	14.8405217136152	9.95085974694498e-43	1.34772808654856e-41	86.1137841660655
KIRC	ADAL	-1.07432768038418	-14.8383672496132	1.01880755418903e-42	1.3789117437737e-41	86.0903443406196
KIRC	HLA-L	1.99680427626291	14.836459432031	1.04028375192629e-42	1.40701579415803e-41	86.0695892672727
KIRC	BPHL	-1.41635064505981	-14.8269124352459	1.15472784801297e-42	1.55967134334757e-41	85.9657465568181
KIRC	JMY	-1.36370533106858	-14.8265916296656	1.15878415410661e-42	1.56408176541325e-41	85.9622576951662
KIRC	ATP1B1	-1.38042063638641	-14.8253505158913	1.17461121453176e-42	1.58436303930089e-41	85.9487605240558
KIRC	LY9	2.6822120422279	14.8206590491948	1.29172865707758e-42	1.74114808896061e-41	85.8588395280881
KIRC	MNDA	2.08338921244329	14.8109663535063	1.37454688564077e-42	1.85151840031748e-41	85.7923705763333
KIRC	NCRNA00175	-2.80120526761264	-14.8463714112556	1.57160129676481e-42	2.11551014582896e-41	85.6685628645839
KIRC	CXorf58	-1.83592422555945	-15.3371184143698	1.75183562502893e-42	2.35331505769851e-41	85.6591919151186
KIRC	MPP2	-2.92657743641763	-14.7895230341865	1.73728166691764e-42	2.33535062417603e-41	85.5593626989596
KIRC	VGLL1	-5.48161095796204	-17.1255583612681	2.59771443822963e-42	3.46607323222352e-41	85.5513926956411
KIRC	OVOL1	-3.55472929493208	-14.796092097846	1.76455111040945e-42	2.36878707788434e-41	85.5454650212662
KIRC	LILRA2	2.12326943021386	14.7857635301605	1.81007032727676e-42	2.42824495600887e-41	85.5185273841816
KIRC	BATF3	2.12299949872673	14.7851272675427	1.82268660061361e-42	2.44351219257855e-41	85.5116168518958
KIRC	PRC1	1.42835061159329	14.7843204141987	1.83881164579763e-42	2.46345945013565e-41	85.5028537117368
KIRC	LPXN	1.32009725106324	14.7832567315217	1.86028702130849e-42	2.4905426918994e-41	85.4913015208042
KIRC	BDNFOS	-1.10181429139139	-14.7830683589719	1.86411617957024e-42	2.49398060452111e-41	85.4892557298033
KIRC	TTK	2.16263805325504	14.7840290799927	1.88509728787224e-42	2.52034575864676e-41	85.4785176821202
KIRC	MCCC1	-1.15207644853505	-14.7762755933883	2.00757604684585e-42	2.68228437502228e-41	85.4154921193824
KIRC	APOB48R	1.93503706606049	14.7566217428188	2.48769179593985e-42	3.32151367811713e-41	85.2021578396325
KIRC	SLC17A9	2.94797415674313	14.7487226161507	2.71149210909801e-42	3.61544470433608e-41	85.1164537608996
KIRC	CORIN	-1.76499592205889	-14.7460750455426	2.79090895629132e-42	3.7188297642658e-41	85.0877329378381
KIRC	2004-03-01	2.7504330243686	14.7516558072226	2.92626423455345e-42	3.89394003863122e-41	85.046469449099
KIRC	MSI2	-1.48195999684978	-14.739880402849	2.98590337793154e-42	3.97062901111085e-41	85.0205429967684
KIRC	ATP5B	-1.06937488960844	-14.7396277820782	2.99413739212208e-42	3.97890274138589e-41	85.0178032381011
KIRC	EXO1	2.16765113509774	14.7367859251186	3.08834057654265e-42	4.09858030607748e-41	84.9869838522216
KIRC	C3orf57	-3.31889240867836	-14.8339840303014	3.20613305713008e-42	4.25205064196447e-41	84.9698420809976
KIRC	FAIM3	1.86539822478302	14.7330961888597	3.21507234171091e-42	4.26104828987879e-41	84.9469735606194
KIRC	LOC645323	-3.64042722936472	-15.5304549805998	3.77899043094794e-42	4.97839818664653e-41	84.9425574551491
KIRC	MSR1	2.22325518995379	14.7317511314313	3.2625497687851e-42	4.32107562812838e-41	84.9323893735069
KIRC	C9orf9	-1.16541044729135	-14.7283498804907	3.38574829062031e-42	4.4752531215726e-41	84.8955130962525
KIRC	CD53	1.80661763106833	14.728217928222	3.39062016059079e-42	4.47869893490463e-41	84.8940825540236
KIRC	PARP15	2.89691959419605	14.7411821391768	3.5790918968794e-42	4.72449687375789e-41	84.8595196494738
KIRC	AMICA1	1.98799590931115	14.7206849816359	3.68065372297988e-42	4.85531999454331e-41	84.8124251892167
KIRC	IL18BP	1.42556701995041	14.7185902516027	3.76561309441691e-42	4.96408222193333e-41	84.7897217588854
KIRC	IL11	-3.57943063657328	-14.9148050808083	3.9657458555447e-42	5.21400655236309e-41	84.7781155550579
KIRC	ITGA4	1.87308909330542	14.7156016891564	3.89022086572187e-42	5.11811226871485e-41	84.7573332966871
KIRC	KRT7	-4.33170457271679	-14.7064289696467	4.2989368027783e-42	5.64831736466034e-41	84.6579436202061
KIRC	CD200	1.78880361072541	14.7044559422713	4.39229803666898e-42	5.76715148586271e-41	84.6365689973955
KIRC	LRRN1	-3.36986592376939	-14.7263913855422	4.48916786406617e-42	5.89043167511908e-41	84.6196958236283
KIRC	B4GALNT2	-4.7049500664511	-14.9499401244858	4.81995392059415e-42	6.31608806002841e-41	84.5944791339258
KIRC	MEFV	2.25457197734809	14.6977889871609	4.72298443910686e-42	6.19312296411798e-41	84.5643531525404
KIRC	POU2F2	2.17388141651722	14.6944196420327	4.89943431049578e-42	6.41598768581083e-41	84.5278626141922
KIRC	KLHL8	-1.04537796415491	-14.6894366896831	5.17250570074254e-42	6.76910176879437e-41	84.4739037203193
KIRC	ILDR1	-2.52339258249215	-14.6776481503013	5.88047011701545e-42	7.69050370991161e-41	84.3462837147576
KIRC	TIGIT	3.09344699339038	14.6759239643951	6.11999812798343e-42	7.9984694634993e-41	84.3108466993672
KIRC	PROCR	1.61437036724828	14.6736718022545	6.14043350215243e-42	8.01987662295655e-41	84.3032476531082
KIRC	ARSD	-1.00497211508443	-14.6728300708029	6.19691647129802e-42	8.08830536656416e-41	84.2941382936253
KIRC	TMEM72	-4.0809177545746	-14.6985358170292	6.34384115730254e-42	8.27461181032324e-41	84.2764679624067
KIRC	SHROOM3	-2.46311956902789	-14.6706116533127	6.34827378965348e-42	8.27493512963796e-41	84.27013139481
KIRC	LOC100272216	2.71991304157836	14.6811998902825	6.43024096751989e-42	8.37625723924495e-41	84.2636331169455
KIRC	RUNX1	2.04927069264522	14.6661776425746	6.66193056280842e-42	8.67235121454732e-41	84.2221533271475
KIRC	MYL4	2.37186607900081	14.6742296478374	6.7882908116429e-42	8.83103042825176e-41	84.2054451110938
KIRC	AQP7P1	-3.25449981704537	-14.6971640794337	7.19529916278911e-42	9.35436197534463e-41	84.1532455144112
KIRC	OLFM3	-3.99573805498361	-17.0158795319475	1.16905577713375e-41	1.50500709225538e-40	84.0655619082925
KIRC	KCNMB2	-3.66019368459682	-14.6571941169675	8.34310152160006e-42	1.08252289690367e-40	84.0006705902638
KIRC	SH2D1A	2.80956089653034	14.6410355965638	8.94182941702139e-42	1.15944744191594e-40	83.9297342313739
KIRC	GPR81	-2.98242695503521	-14.6549215971472	9.12027721924586e-42	1.18181102053321e-40	83.9132722277238
KIRC	EFCAB4B	2.24366431946893	14.6352638560206	9.32270321813735e-42	1.20725038268139e-40	83.8878434843134
KIRC	PHF21B	-3.61392466827408	-15.0018767080974	1.01449327295142e-41	1.31029327102164e-40	83.8778825890083
KIRC	HSN2	-2.38308448760033	-14.634991560705	1.01721486263235e-41	1.31295082856998e-40	83.8026749701832
KIRC	CMTM3	1.54437348437271	14.6163508838195	1.14487336630171e-41	1.47579699773469e-40	83.6834794355727
KIRC	COL9A2	-3.00319550366585	-14.6161871221165	1.14691096963389e-41	1.47746042433489e-40	83.6817104601737
KIRC	POU5F1	2.98235373286226	14.6137181707761	1.17807271083065e-41	1.5156284830166e-40	83.655041671683
KIRC	JPH4	-1.88673707706226	-14.6136128066142	1.17942117917382e-41	1.51637674882856e-40	83.6539036110676
KIRC	SLC12A5	2.495359289263	14.6447729317673	1.26608730771449e-41	1.62252821923178e-40	83.6530650870142
KIRC	MTHFD2L	-1.10669743797226	-14.6128622549555	1.18907149583293e-41	1.52779075754389e-40	83.6457968571995
KIRC	TSPAN33	-1.74095455011514	-14.612492569626	1.1938536717298e-41	1.53293912368734e-40	83.641803936746
KIRC	GFI1	2.38801414197696	14.6086734361451	1.24439359983246e-41	1.59576128684093e-40	83.6005568272459
KIRC	SOLH	1.27945583132562	14.6028864402085	1.32506874552176e-41	1.6970148558256e-40	83.5380663888542
KIRC	NCRNA00087	-1.9730088832716	-14.5969561557372	1.4131532304586e-41	1.80865320252999e-40	83.474040952501
KIRC	PHYHD1	-3.36833229804389	-14.5936187683444	1.46526713226446e-41	1.87413921561432e-40	83.4380148203252
KIRC	CD5	2.60599988588145	14.5916034824654	1.49765951979456e-41	1.91433221360166e-40	83.416262302551
KIRC	CR2	-4.57471382415219	-14.7992096248698	1.62114860900904e-41	2.07083931489308e-40	83.3807819190618
KIRC	ACLY	1.30536170462255	14.5813320471523	1.67418635487052e-41	2.13720858497158e-40	83.3054172373507
KIRC	PAWR	-1.08749416944358	-14.5799125020782	1.73575301429606e-41	2.21294520339719e-40	83.2698831259735
KIRC	LAD1	-4.14588780888362	-14.5778156565214	1.77566040138744e-41	2.26236525625227e-40	83.2472701622727
KIRC	SEC61G	1.0363569284046	14.5756522160317	1.78055615155132e-41	2.26714213398427e-40	83.2441389325451
KIRC	SLC26A4	-2.70086712831736	-14.5716421948802	1.85968685292342e-41	2.36637373421543e-40	83.2008826985603
KIRC	NPHS2	-7.54273079373487	-15.481001836981	2.3721954764414e-41	2.99921952373096e-40	83.1514482642205
KIRC	PTPRCAP	2.60486888676968	14.564779713696	2.0033239818342e-41	2.54586943552632e-40	83.1268701428717
KIRC	RAB33A	2.20473895253721	14.5650899557944	2.0382542121876e-41	2.5885959403852e-40	83.1100661278327
KIRC	GDF6	3.77535503477648	14.5623522573593	2.09962222450856e-41	2.66482219945008e-40	83.0805567387168
KIRC	NKAIN1	3.47845705459707	14.5637895191299	2.1546739852125e-41	2.73293928053829e-40	83.0595143211143
KIRC	ARPM1	-1.85291023628409	-14.558355466119	2.19253656945937e-41	2.77918064900575e-40	83.0374804906248
KIRC	TSPYL1	-1.10999177074925	-14.5532876583663	2.26905162867623e-41	2.8743258747882e-40	83.0029646912169
KIRC	VAT1L	-3.8400148294557	-14.5607742454009	2.27295203538463e-41	2.87742340254133e-40	83.0028302025905
KIRC	SCCPDH	-1.05274136687149	-14.550075845664	2.34940988930441e-41	2.97231165394148e-40	82.9683438662673
KIRC	NCRNA00152	1.89632050779311	14.5458308019855	2.45998834149492e-41	3.10823063672335e-40	82.9225912641523
KIRC	SLC38A3	-4.37007272235714	-14.7389582039702	2.56716178358892e-41	3.24157452801324e-40	82.9201835357247
KIRC	FCHO1	2.79969753446837	14.5417561664537	2.62436173505887e-41	3.31168659534487e-40	82.8586388938877
KIRC	C2orf54	-4.7652956551598	-14.7693335707919	2.86545259983073e-41	3.61361350185286e-40	82.8189651553856
KIRC	CCM2	1.05258481922865	14.5296654798292	2.93069524614216e-41	3.68648650109511e-40	82.748422133598
KIRC	LIN52	-1.25374569641781	-14.5245868796409	3.16036474416783e-41	3.97033370083702e-40	82.6737595357936
KIRC	CORO1C	1.07109867426763	14.5211241972144	3.21462645975616e-41	4.03593800731544e-40	82.6564339854143
KIRC	GSG2	1.8377624294163	14.527665454937	3.25155755263396e-41	4.07971440645837e-40	82.6505678978285
KIRC	C14orf50	-3.66719647534024	-14.5607298361707	3.26749610760503e-41	4.09711274773505e-40	82.6486845212749
KIRC	AVPR1B	3.28902754937229	14.5642221820616	3.28816760352768e-41	4.12041991078304e-40	82.6471327347441
KIRC	RASSF5	1.74707293718634	14.5165169295214	3.37900283442875e-41	4.22621138823492e-40	82.6068253458081
KIRC	ITPRIPL1	1.67921717494609	14.5150312317419	3.43377545353053e-41	4.2920022641032e-40	82.5908297535434
KIRC	CALML3	-4.64319543015375	-14.8294790814204	3.76775697151945e-41	4.69758047634461e-40	82.5819327978305
KIRC	TACC3	1.4852002554985	14.5139672809032	3.4735427661846e-41	4.33896618184045e-40	82.5793753366943
KIRC	FABP5	2.35630481590294	14.5119186555908	3.62461652865205e-41	4.52482116398773e-40	82.5374152486708
KIRC	RPL10	1.04879875679361	14.5098362230121	3.63235015432335e-41	4.53161463416971e-40	82.5349045163645
KIRC	DNAH11	4.95023359683635	14.5171311481543	3.87715169302071e-41	4.83092612336431e-40	82.4727842878122
KIRC	SLC10A6	2.8276530704574	14.5242282722051	3.90505967911219e-41	4.85957521049493e-40	82.4711702106937
KIRC	AQP3	-2.37311839707505	-14.5034499780474	3.89221187817582e-41	4.84663713344135e-40	82.4661686621764
KIRC	ALDH1A2	-3.58679050348899	-14.5010279402735	4.07769879808697e-41	5.07122113417432e-40	82.4202476636783
KIRC	MS4A4A	2.12679675199413	14.4927602235176	4.36931374817628e-41	5.43047203371702e-40	82.3511464321553
KIRC	LIMD2	1.93062778487817	14.492064354126	4.40231964945511e-41	5.46805708218124e-40	82.3436602703556
KIRC	DDX12	2.27658740807846	14.4904186268678	4.48137086441961e-41	5.56275125379996e-40	82.32595623198
KIRC	SIRPG	3.46742458109984	14.4948559867482	4.54069678504622e-41	5.63285685241556e-40	82.321962140845
KIRC	HPCAL1	1.64447824407481	14.4839709161685	4.80495293373145e-41	5.95693663395648e-40	82.2566038709836
KIRC	PACRG	-3.48111000981498	-14.494684098615	4.8383727614814e-41	5.99461046275271e-40	82.2520670376957
KIRC	CORO7	1.1496179503621	14.4812166250178	4.95018291494805e-41	6.12929974703711e-40	82.2269829411556
KIRC	TNFRSF18	3.06153759225882	14.4904016490207	5.50509991175433e-41	6.81213051658512e-40	82.1577753378
KIRC	C8orf4	-2.23055606201825	-14.4667153221425	5.79014262217048e-41	7.15589251317494e-40	82.0710742579222
KIRC	RLTPR	3.10951073605334	14.4626023921898	6.56422892145392e-41	8.10243837033894e-40	81.9478205444133
KIRC	C10orf54	1.23096078447079	14.4508611341279	6.87179727158278e-41	8.47678847462744e-40	81.9007070673274
KIRC	PCDHGC3	1.23200819779766	14.4490593533577	7.00682154085553e-41	8.6379606701295e-40	81.8813510980685
KIRC	CDCA5	1.67538375425128	14.438876594112	7.82115307125551e-41	9.6187083552564e-40	81.7719829741118
KIRC	SLC14A1	-2.86640168358904	-14.4388685988283	7.82182817601512e-41	9.6187083552564e-40	81.7718971153653
KIRC	CD27	3.26671438829279	14.4374846045002	7.93956944075351e-41	9.7574298397427e-40	81.7570352002576
KIRC	PMM2	1.08304733205709	14.4312484682423	8.49240270639908e-41	1.04303584544308e-39	81.690077550318
KIRC	YEATS2	1.05499394041818	14.4296466804639	8.64049115623394e-41	1.06056531423569e-39	81.6728813659161
KIRC	SDHD	-1.04887521313753	-14.4268736225151	8.90297751387296e-41	1.09210593895362e-39	81.6431130712986
KIRC	PTH1R	-3.18646350711077	-14.4261003872093	9.15902843454945e-41	1.12212285170248e-39	81.6152968679781
KIRC	ECHS1	-1.14684416975159	-14.4240818495092	9.17526522442046e-41	1.12341606531078e-39	81.6131466931965
KIRC	TP73	2.86826296439866	14.4385685993482	1.02304459317456e-40	1.24951721960678e-39	81.5384152726334
KIRC	PXK	-1.77005022388898	-14.4165106434978	9.95621283402138e-41	1.2167747378241e-39	81.5318930078283
KIRC	MYEOV	5.9504028714578	14.4323953721609	1.04883890198394e-40	1.27944111337634e-39	81.5171023237017
KIRC	LNX1	-1.76901383248977	-14.413430678025	1.02925517589786e-40	1.25632665729657e-39	81.4988449818011
KIRC	CDH8	3.34821721238539	14.4445227548425	1.08837226048053e-40	1.3243983433072e-39	81.4792045362956
KIRC	STAB1	1.73217378485826	14.4109820305535	1.05680125367863e-40	1.28756549539379e-39	81.4725734586714
KIRC	ADAMTS4	2.74754027721939	14.4092853179518	1.07631829821692e-40	1.3105368244422e-39	81.4543707192688
KIRC	FKBP11	1.78538298349976	14.4061787218145	1.11298896469439e-40	1.35352052815909e-39	81.4210451264671
KIRC	PCDHA12	-3.56133482823087	-14.4590580041899	1.13017292107299e-40	1.3735734075782e-39	81.417156392989
KIRC	WLS	-1.66291972820366	-14.3990628489875	1.20174759455864e-40	1.45966565938591e-39	81.3447237993979
KIRC	LRRC25	2.00808385655894	14.3967005980375	1.23274577850615e-40	1.49639748460286e-39	81.3193915444446
KIRC	C17orf87	2.28251009904789	14.3966418481391	1.2335267869053e-40	1.49642691314511e-39	81.3187615494934
KIRC	MIR155HG	2.9472691398094	14.3965803397243	1.23434499498698e-40	1.49650140593946e-39	81.3181019753904
KIRC	NNT	-1.55520798094699	-14.3897027098589	1.32933094232794e-40	1.60968708227756e-39	81.2443596859396
KIRC	SRL	-1.89701476729134	-14.3890717667837	1.36522331732184e-40	1.65011771862604e-39	81.2182461367433
KIRC	DLGAP3	-1.83731160824672	-14.3805758911176	1.55675356503119e-40	1.88046701251843e-39	81.0884360277405
KIRC	ERCC6L	1.80923850876733	14.364175263374	1.78500500513173e-40	2.15355027281725e-39	80.9515664186251
KIRC	RBM47	-1.19151935620284	-14.3588802474603	1.85281717850083e-40	2.23400041998021e-39	80.9140919626837
KIRC	C4orf47	2.42907849084826	14.3668128778624	1.87861689925753e-40	2.26372763960502e-39	80.9022826948845
KIRC	LTA	2.74293340499633	14.3737977046012	1.92753751893455e-40	2.31984947653146e-39	80.8947766800482
KIRC	HMHA1	1.53362417677707	14.3560741719279	1.9096468800752e-40	2.29971725984208e-39	80.8840416744789
KIRC	CAPN11	3.18492566405797	14.3668218721127	2.03567079996168e-40	2.44701242543722e-39	80.8526087983268
KIRC	PEPD	-1.45497381143926	-14.3519940900782	1.99539227605165e-40	2.40005394565969e-39	80.8403531923172
KIRC	CGREF1	3.38672966600004	14.3421688201308	2.21795473217722e-40	2.6645101381575e-39	80.7351717612543
KIRC	ALB	-4.65473745670377	-14.3467084888783	2.33153065466963e-40	2.7992524083447e-39	80.6914187652797	MYC-target gene
KIRC	NT5DC3	2.13231707508208	14.3350605753329	2.39424123446074e-40	2.87279891809628e-39	80.6590987224855
KIRC	MUT	-1.20696162883996	-14.3321404519086	2.47064686299892e-40	2.96267865791029e-39	80.6278526976567
KIRC	GNRH1	2.58687188843462	14.3319339654163	2.52511203252614e-40	3.02615547461647e-39	80.60654957826
KIRC	AUH	-1.31106982855401	-14.324292635297	2.68824515260673e-40	3.21970682299488e-39	80.5438947164784
KIRC	TMC4	-3.35903555302395	-14.321378775031	2.77381455428055e-40	3.32018214263581e-39	80.5127272559558
KIRC	RNASE6	1.8001737313206	14.3211583480397	2.78039708374071e-40	3.32604790888619e-39	80.5103696347705
KIRC	SLC2A1	1.93884515802834	14.3198802267967	2.81887321939047e-40	3.3700362176679e-39	80.4966995850602	MYC-target gene
KIRC	BTN2A2	1.12326392293341	14.3193454701038	2.83512842339492e-40	3.38742171868345e-39	80.4909803136798
KIRC	CYP2J2	4.46582326598339	14.3174865920588	2.94937555855292e-40	3.52179663616095e-39	80.4520707961819
KIRC	DAK	-1.06764371310135	-14.3149605375963	2.97199222302734e-40	3.54666108739545e-39	80.444087038848
KIRC	SLC15A3	1.55520365680158	14.3147664950427	2.97819861608842e-40	3.55192397071968e-39	80.4420120759051
KIRC	LOC282997	1.24693702251739	14.3121848963804	3.06201017596852e-40	3.64748127828925e-39	80.4144074860228
KIRC	PVRL4	-3.73739133058496	-14.3114404507204	3.33797526595478e-40	3.97142737117869e-39	80.3301249205156
KIRC	DLEU2	1.22932256532365	14.2992263567814	3.58866695933684e-40	4.26456132535617e-39	80.2569328579185	MYC-target gene	0.00173544175844652	High
KIRC	LEPRE1	1.18483008749346	14.2965103638786	3.62380851271087e-40	4.30373510692761e-39	80.2468552334151
KIRC	NHSL1	-1.33505266872247	-14.2962769163626	3.63290907867891e-40	4.31195342867928e-39	80.2443604921998
KIRC	DNAJC5B	3.71854596304286	14.3298547227168	4.28887497638932e-40	5.07833615467799e-39	80.1764308744904
KIRC	CTLA4	3.15010006147498	14.302372560305	3.98147606007159e-40	4.72000645155009e-39	80.1643572927132
KIRC	CCDC13	-2.20878286815563	-14.2856015780966	4.23555991178498e-40	5.01821220465166e-39	80.0924722198354
KIRC	UQCRC1	-1.18074467845591	-14.2782773517888	4.407741504669e-40	5.21595933652452e-39	80.0520685444757
KIRC	SLC30A2	-4.90990642784348	-14.3231409406174	4.60628957159002e-40	5.44765370745341e-39	80.0186603592529
KIRC	A2LD1	-2.08052373948457	-14.2741085838612	4.60950821882257e-40	5.448201764435e-39	80.0075501148638
KIRC	KLHL3	-2.24427258990678	-14.2655445588957	5.05334508159178e-40	5.96922614357203e-39	79.9161148001583
KIRC	PRPS2	-1.05563991506849	-14.2591174535399	5.41419134886359e-40	6.39165490939872e-39	79.8475125738422
KIRC	A2BP1	-3.29896337753128	-15.1649666649196	7.1359570031273e-40	8.36433988025129e-39	79.7671133325907
KIRC	CD3G	2.92794866654207	14.2566491079837	5.8909085985149e-40	6.9461435078732e-39	79.7647354228657
KIRC	PILRA	1.62831161923261	14.2503266459634	5.94968560320211e-40	7.01126836220015e-39	79.7537053155035
KIRC	TTC36	-3.33229784621035	-14.4067907317576	6.27742443430784e-40	7.38867802166686e-39	79.7383554055847
KIRC	OAS1	1.48389639003806	14.2482478835431	6.08384475239964e-40	7.16509506455929e-39	79.7315269154108	MYC-target gene
KIRC	NCF1B	2.46348626441036	14.249829507578	6.33748183558927e-40	7.45492955484486e-39	79.7001149204422
KIRC	PEX7	-1.06029188571875	-14.2440012785683	6.36735665820562e-40	7.48561893931974e-39	79.6862247168837
KIRC	C2orf71	-4.05705519050154	-16.1251692710602	9.18755273238436e-40	1.07182694826058e-38	79.6808197180804
KIRC	FAM110A	1.15306450829084	14.2432855699659	6.41641914044148e-40	7.53881592888234e-39	79.6785902973004
KIRC	FHOD1	1.2032981913218	14.2395441444073	6.67909763846091e-40	7.84278365219276e-39	79.6386838484441
KIRC	TSPYL5	-1.7805213591035	-14.2381130268996	6.78238426422597e-40	7.95933925464714e-39	79.6234207742848
KIRC	ANK2	-2.8002579823283	-14.2372624960913	6.84452146878891e-40	8.02749510817508e-39	79.6143501026088
KIRC	AKNA	1.43718895698237	14.2331202407649	7.1553491307062e-40	8.38210152313889e-39	79.5701779722355
KIRC	NAP1L2	-3.18047263851279	-14.2258325611388	7.73674093419368e-40	9.05244468832816e-39	79.4924792485122
KIRC	DOK7	-3.31789799100884	-14.2467487392918	7.96881210515108e-40	9.31846780409565e-39	79.4721557404597
KIRC	NPNT	-2.26054886670889	-14.2216769512369	8.08910294057268e-40	9.45354146258181e-39	79.4481824504506
KIRC	TMEM2	1.2140567656442	14.2207669158117	8.16837668562192e-40	9.54054817374411e-39	79.4384827728771
KIRC	ORAI3	1.1145262516848	14.2178312539403	8.42942036486845e-40	9.83963154043144e-39	79.4071949213108
KIRC	CNGA1	-3.06361659631297	-14.2130300012432	9.58023080158208e-40	1.11631988138176e-38	79.2814516106827
KIRC	HPD	-5.28939804488277	-14.2163852996222	9.79440544732318e-40	1.1405256375869e-38	79.2606281141619
KIRC	KCNE4	2.03289814559153	14.2037727414147	9.79949963720113e-40	1.1405256375869e-38	79.2574060596503
KIRC	NCR3	2.3728257024664	14.1996690763	1.0636814507157e-39	1.23652186986785e-38	79.1847164338922
KIRC	KLC3	-3.19323338122522	-14.1999002563618	1.06105362688369e-39	1.23419261282341e-38	79.179086633558
KIRC	CLMN	-1.61590292365901	-14.1958819668742	1.0663535621897e-39	1.2388998436392e-38	79.1733648703326
KIRC	HTATIP2	1.15890441765698	14.1909697723677	1.12393479742701e-39	1.30503151405295e-38	79.1210590280411
KIRC	TRAM1L1	-1.4969683451716	-14.1883896323121	1.15541036799527e-39	1.34079135074756e-38	79.0935889067509
KIRC	CNTN3	-4.71314402570049	-14.3158824898709	1.2383747304795e-39	1.43622415956022e-38	79.053263572094
KIRC	CENPP	1.30793653173475	14.1814640934303	1.24430824219998e-39	1.44225974098842e-38	79.0198667473416
KIRC	ITGB6	-3.16371878451199	-14.175935700556	1.32013954987415e-39	1.52836296599599e-38	78.9610301047114
KIRC	KSR1	1.80521999626023	14.1713510718037	1.38650694572125e-39	1.60425911905745e-38	78.912246314652
KIRC	H2BFXP	2.21844314065146	14.2099741723028	1.46987180665688e-39	1.69872852745957e-38	78.8882262096136
KIRC	ZNRF3	-1.25331921302629	-14.1662665503869	1.4640065090337e-39	1.69293945670365e-38	78.8581525551028
KIRC	C6orf145	1.22006956192746	14.165752313247	1.47208113069911e-39	1.70028810037641e-38	78.8526821751943
KIRC	WFIKKN2	-2.97031298116069	-14.5299124762146	1.62595435190077e-39	1.87582388299217e-38	78.8323783218324
KIRC	LTB4R2	1.78559441087247	14.161183430461	1.54579990901577e-39	1.78439272626257e-38	78.804083439615
KIRC	MYH7	-2.47939945432595	-15.7053263514729	2.12130368762296e-39	2.4288742975713e-38	78.7945500030002
KIRC	CD84	2.79362301552676	14.1564255532594	1.65735658095264e-39	1.90982337014904e-38	78.7351615124098
KIRC	FAM184A	-2.18170164424974	-14.1536157438095	1.67608567007136e-39	1.93028060803675e-38	78.7236040486817
KIRC	DDX26B	1.60862816478228	14.1489675010594	1.76147788306732e-39	2.0274425878797e-38	78.6741825147108
KIRC	TIMP1	2.12950496745865	14.1444897534446	1.84783541334328e-39	2.12560194668122e-38	78.6265814517231
KIRC	SGK2	-2.17276920216141	-14.1435535125509	1.86641830969367e-39	2.14572997999318e-38	78.616629623568
KIRC	NINL	-1.35392508272192	-14.1432475637234	1.87253119766682e-39	2.15150679271724e-38	78.613377594147
KIRC	LCP1	1.94730383334019	14.1353159142896	2.03816286422227e-39	2.33909648735526e-38	78.5290818667074
KIRC	C20orf26	-2.62392250085903	-14.1851635660466	2.07393264131815e-39	2.37738806083623e-38	78.5229279935849
KIRC	BNIP3	1.45406127579016	14.1342207512178	2.06215165476868e-39	2.36525445599744e-38	78.5174445973691
KIRC	SLC22A8	-6.05332094242716	-14.2548009227491	2.23331243704334e-39	2.55564352604716e-38	78.4696234184892
KIRC	SNHG1	1.51991668219281	14.1248062635929	2.28032717253062e-39	2.60642713928442e-38	78.4174244055474
KIRC	PLAC2	-2.55858961264292	-14.1412170367078	2.31340172655864e-39	2.64270397117103e-38	78.4069649423335
KIRC	TXNDC3	2.61919749454329	14.1675376244669	2.55023356173058e-39	2.9065931356056e-38	78.3866904190151
KIRC	CLNK	-4.13619742032537	-14.3732691720327	2.55028779724675e-39	2.9065931356056e-38	78.3614392240121
KIRC	SLA	1.82082497994589	14.1178509702641	2.45615373701918e-39	2.80415611985088e-38	78.3435524360979
KIRC	DLD	-1.02961850301243	-14.1167936261986	2.48404111035333e-39	2.83435827559877e-38	78.3323240213576
KIRC	CD80	2.53729566001532	14.1225964987492	2.61335638637162e-39	2.97675744148113e-38	78.2963990876872
KIRC	MFAP3L	-1.8757417482248	-14.1091542970587	2.69512744689889e-39	3.06813184427051e-38	78.2512111342245
KIRC	PTHLH	4.77558339810841	14.1050234447568	2.81662132880415e-39	3.20459552104564e-38	78.2073597899372
KIRC	CALCA	-6.08342418547985	-15.4642049189728	3.74451590126206e-39	4.2359300590135e-38	78.1976336380532
KIRC	GAS5	1.57193608013713	14.1005883285604	2.95314643217178e-39	3.35799410866962e-38	78.1602857283735
KIRC	C11orf16	-2.49710966488053	-14.675624128969	3.38506629045556e-39	3.83809064377685e-38	78.15389307121
KIRC	BNIPL	-2.56968694035064	-14.1043297756474	3.05738049238095e-39	3.47451964691615e-38	78.1273154481685
KIRC	ABCA1	1.47294103205729	14.0957303871072	3.11026640514021e-39	3.53056302498522e-38	78.108732405697
KIRC	C21orf34	-1.89755472723645	-14.0917521168925	3.24512004313208e-39	3.68152631858254e-38	78.0665209937578
KIRC	PALM	-1.72170810897714	-14.0862868693836	3.43992985230201e-39	3.89582891749256e-38	78.0085418411611
KIRC	IGFBP2	-2.67360934949786	-14.0820412742018	3.59927276650169e-39	4.07395647880964e-38	77.96350946182
KIRC	PRRT3	-1.45646774819971	-14.0764342504611	3.82103853397092e-39	4.32002378334711e-38	77.90404714628
KIRC	ENOX1	-2.13274787464217	-14.0691916139341	4.12776661502717e-39	4.65881604141251e-38	77.8272569578038
KIRC	MYBL1	1.65928668237284	14.067255381393	4.21384462363244e-39	4.75325519610427e-38	77.8067314084095
KIRC	SFTA2	-3.73594424468079	-14.6425983007518	5.25611033892036e-39	5.89865640418906e-38	77.7152264405899
KIRC	TNFAIP3	1.41357151461983	14.0583215826813	4.63476490867951e-39	5.21912535901074e-38	77.7120448433826
KIRC	TNIP1	1.02070413212539	14.0570633236757	4.69732256237961e-39	5.286559837706e-38	77.6987113971082
KIRC	SLC25A5	-1.37193163115193	-14.0562904507324	4.73616445386571e-39	5.3264264916785e-38	77.690521761987
KIRC	SLC27A4	-1.11184992869766	-14.0562514490899	4.73813300235789e-39	5.3264264916785e-38	77.6901084928419
KIRC	TLE4	-1.05604497317814	-14.0539048797842	4.85808534049401e-39	5.45816929107549e-38	77.6652448494536	MYC-target gene
KIRC	CDH26	1.85112181585203	14.0583990131885	4.8941790561102e-39	5.49559890150614e-38	77.6590234601029
KIRC	SLC6A1	2.26820478169815	14.0473108340046	5.30801939372135e-39	5.9535323591291e-38	77.5775367645306	MYC-target gene	0.0243143572255999	High
KIRC	PLAU	-2.04128281948272	-14.0418340019401	5.52464557671405e-39	6.19298988854556e-38	77.5373782503849
KIRC	DPEP1	-4.58899768158376	-14.0506694346285	5.61781343073137e-39	6.29386078069587e-38	77.5230361306376
KIRC	LYZ	2.56785690906089	14.0366912725399	5.83562202802731e-39	6.53417836818867e-38	77.4829183668328	MYC-target gene
KIRC	MICALL2	1.7072251330084	14.0355423986924	5.90744337877675e-39	6.61085372789652e-38	77.4707535408345
KIRC	HSD3B7	1.90458280335818	14.0353694149432	5.91833342699387e-39	6.6192944109376e-38	77.4689219499875
KIRC	SAT2	-1.05064274578434	-14.0313425540833	6.17757281760053e-39	6.90533210261351e-38	77.4262878859721
KIRC	C7orf40	1.52879241353968	14.0277687999722	6.41710452235944e-39	7.16902965113761e-38	77.3884562660323
KIRC	DDX41	1.0154948592377	14.0227430755672	6.76969587400325e-39	7.55866551171882e-38	77.3352624451026
KIRC	LDHD	-2.71085508758828	-14.0221076293492	6.81563052806447e-39	7.60136932103478e-38	77.3285373769617
KIRC	MMP14	1.41257240082548	14.0204220025191	6.93899032767792e-39	7.73458820403062e-38	77.3106987665644
KIRC	PTPRC	2.07413268908537	14.0198882218363	6.97851617205868e-39	7.77426359359371e-38	77.3050501131047
KIRC	STXBP4	-1.08842247820056	-14.0156229733505	7.30252016136061e-39	8.13063252650589e-38	77.2599177005453
KIRC	FAM49A	1.69098179118352	14.0150319940205	7.34858019646205e-39	8.17731146903999e-38	77.2536648482221
KIRC	ICOS	3.24188422537198	14.0315245965059	7.998970473203e-39	8.88105795267356e-38	77.2262677571217
KIRC	SH3GL1	1.04413357516436	14.0099803746705	7.75429909405354e-39	8.61424215088846e-38	77.2002217120543
KIRC	ITGAD	4.20169971357621	14.0550387179841	8.86730254042223e-39	9.8066018139994e-38	77.1981102694923
KIRC	P4HA2	1.50865485236571	14.0050782789101	8.16933697261934e-39	9.06003753766545e-38	77.1483698391135
KIRC	HOXB8	-2.83841804935677	-14.0023989751509	8.40546309046645e-39	9.31668313626029e-38	77.1200334404759
KIRC	ANO5	-4.25829514504223	-14.0095391081559	8.6945936983849e-39	9.626365945793e-38	77.0886838154004
KIRC	P2RY8	1.79470529738756	13.9982376591741	8.78575443054746e-39	9.72185272018161e-38	77.0760287208018
KIRC	VSNL1	-3.69568937541901	-14.2362047653297	9.42483240193221e-39	1.03999238792303e-37	77.0593352464454
KIRC	ADAMTS16	-3.50535561647339	-14.0089987167305	9.41797058318085e-39	1.03981546796102e-37	77.010753066244
KIRC	TNFSF14	3.39708829081573	14.0208787515743	1.00382593247248e-38	1.10644671063048e-37	77.0027355288746
KIRC	FBXO21	-1.11422139541497	-13.9896790896609	9.62264504789028e-39	1.06122801548791e-37	76.985545303352
KIRC	NEDD4L	-1.4828621519268	-13.9850458383412	1.0108376070723e-38	1.11355447589124e-37	76.9365731645344
KIRC	SLC36A2	-5.70619297212586	-14.1479742666234	1.0805656497628e-38	1.18838182193602e-37	76.9190549047746
KIRC	RNASE2	2.6967090376994	13.9974973878419	1.06380132825066e-38	1.17059585224421e-37	76.9061459630722
KIRC	RGS10	1.58456858768066	13.9811695595284	1.05334690452001e-38	1.15973728786073e-37	76.8956083793328
KIRC	ACBD7	-1.67941447017574	-13.9761979005776	1.13068399974118e-38	1.24280963929306e-37	76.8255282845965
KIRC	TTPA	-3.0948857947686	-15.0981449314899	1.44187703837682e-38	1.58310252953155e-37	76.8213992218736
KIRC	SEZ6L2	2.62619616743588	13.9621789551719	1.28878938323268e-38	1.41580673689127e-37	76.6949983293897
KIRC	UNC5B	1.77123087112894	13.9497114218507	1.47118262770712e-38	1.61348670439714e-37	76.5633716767524
KIRC	CYGB	1.89608950764525	13.9496204578804	1.47260375879719e-38	1.61415004026916e-37	76.5624115413611
KIRC	PLEKHO2	1.07851423228486	13.9465269456778	1.52175680005181e-38	1.66710354372435e-37	76.5297610691445
KIRC	RPS19	1.36587857834606	13.943140736097	1.5774366934711e-38	1.7271446941693e-37	76.4940255835407
KIRC	HLA-E	1.00341201129839	13.9408915208191	1.61553838621562e-38	1.7678835666313e-37	76.4702915351804
KIRC	LIG1	1.03098808690027	13.9352788747209	1.71466414547148e-38	1.87428241086529e-37	76.4110746498991
KIRC	GRAMD1C	-1.70856210094072	-13.9352008965229	1.71608318234537e-38	1.87479717390593e-37	76.4102520179971
KIRC	ALS2CL	-2.4636948202567	-13.9336728218479	1.74412827304317e-38	1.90438390232775e-37	76.3941320538742
KIRC	RALGDS	1.08883410467453	13.9329154637739	1.75819705718783e-38	1.91868590556469e-37	76.386142869396
KIRC	SLC24A4	1.65915521023581	13.9321612170768	1.83677776809172e-38	2.00333389885525e-37	76.3434152603286
KIRC	RAB24	1.2289746549899	13.9273017635081	1.86606477854811e-38	2.03415462684732e-37	76.326932282586
KIRC	SLC11A1	2.08609009676651	13.9248352562349	1.91552077164146e-38	2.0869150269112e-37	76.3009206403967	MYC-target gene	0.000340197320403028	High
KIRC	CDON	2.07099859067272	13.9199815231559	2.016689532776e-38	2.19592614653704e-37	76.249740374771
KIRC	BCAR3	-1.04428664278416	-13.9132582251404	2.1656802848225e-38	2.35556446381078e-37	76.1788616234213
KIRC	C1orf172	-2.73426887257692	-13.9037593170335	2.39505868645696e-38	2.60362234557449e-37	76.0787517349769
KIRC	ZDHHC3	-1.03853093674414	-13.9010020840158	2.46606426643142e-38	2.67916874699241e-37	76.0496995950729
KIRC	IQCH	-1.54670563978619	-13.900956209576	2.46726321850571e-38	2.67916874699241e-37	76.0492162549419
KIRC	CSRNP3	-2.34040853974656	-13.9137874967856	2.48576784445286e-38	2.69778119408402e-37	76.0448186735439
KIRC	RIMBP3C	1.84985969692855	13.9177912517193	2.75965351779171e-38	2.99010348826374e-37	75.969140707391
KIRC	STAG3	1.8789364524495	13.8906420066513	2.75212388731667e-38	2.98357992038376e-37	75.9405651221273
KIRC	WDFY2	-1.01372297859142	-13.8869480764985	2.86192520701589e-38	3.09921736273451e-37	75.9016629122176
KIRC	SCIN	-3.32345380550944	-13.885372270227	2.91008404781903e-38	3.14964433287212e-37	75.8850691113868
KIRC	SMPDL3A	1.78805456946143	13.870835586831	3.39422906063516e-38	3.66962741634772e-37	75.7320385566057
KIRC	SLC27A3	1.32940255115339	13.8707438280185	3.39752699386161e-38	3.67118572549833e-37	75.7310728565622
KIRC	LOC153684	1.49650417781466	13.8591801945045	3.97694792224792e-38	4.29258560122983e-37	75.5752401870971
KIRC	PRR7	2.34056680139086	13.8587629324342	3.99452817680257e-38	4.30920895625172e-37	75.5749740409478
KIRC	TRAT1	2.89794822084407	13.8607020842947	4.20069366284076e-38	4.52914484672919e-37	75.5347967101989
KIRC	GLOD5	-3.14121731578885	-13.8952029746396	4.30252806108605e-38	4.63641361743409e-37	75.506771557448
KIRC	AGRP	-2.32567623105438	-14.3702981168938	5.26366662739575e-38	5.65058327307945e-37	75.434293202232
KIRC	SLC5A3	-2.05230346046514	-13.841354760194	4.63635230388026e-38	4.98798859939762e-37	75.4219428389506
KIRC	SLC43A3	1.58827109666983	13.8396328820133	4.72152423120323e-38	5.07685808307845e-37	75.4038417389428
KIRC	HIBADH	-1.09375419161799	-13.8349202172596	4.96269155353972e-38	5.33327515107035e-37	75.3543062222509
KIRC	HCST	1.96816175098948	13.8338655351993	5.01832332206655e-38	5.3901317420176e-37	75.3432215022513
KIRC	TRIM59	1.12231059143258	13.8265646731203	5.42084459524767e-38	5.81615740783654e-37	75.2665013959219
KIRC	MARCKS	1.13037717357626	13.8229988790052	5.62897580214355e-38	6.03291964832447e-37	75.2290383862956
KIRC	CXorf36	1.83585385191031	13.8217517581149	5.70363282170484e-38	6.10962272028123e-37	75.2159370479625
KIRC	HLA-DPA1	1.7808742533475	13.8202726140145	5.79345969596869e-38	6.19912727424702e-37	75.2003990403835
KIRC	TRPM6	-2.60478700916096	-13.8209931478887	5.95304558390878e-38	6.36644258389466e-37	75.1741258404275
KIRC	SVOPL	-4.50366123609084	-14.3520824347501	6.76156949910427e-38	7.21550325284878e-37	75.1689374373902
KIRC	TBX3	-2.04900579459609	-13.8131219093079	6.24799621187651e-38	6.67826362668358e-37	75.125295022724
KIRC	GPR4	1.84621667944685	13.8089198230838	6.53150313444086e-38	6.97375502054177e-37	75.081169847099
KIRC	CD74	1.62325232237303	13.7974898418133	7.36919840505006e-38	7.8554463213725e-37	74.9611815173063
KIRC	GABARAPL3	-1.87752740551839	-13.9133639917615	7.6726978245993e-38	8.17016299319475e-37	74.9480188857412
KIRC	TRIM22	1.35570666468839	13.7906910316359	7.91740098587408e-38	8.42619413857233e-37	74.8898343155099
KIRC	MST1P9	-3.98025423712751	-13.7803738931812	8.82787712637266e-38	9.3846818296928e-37	74.78160056119
KIRC	SCARF1	1.45292957716361	13.7803269363849	8.83225087744427e-38	9.3846818296928e-37	74.7811080493004
KIRC	ADAM8	2.17821442023596	13.7704567086024	9.80122153734357e-38	1.0397497568639e-36	74.6776024566873
KIRC	ABCC3	2.41735939049421	13.7658224226532	1.02920286346677e-37	1.09064616410461e-36	74.6290177049673
KIRC	SHC3	-2.57402286531653	-13.8344298658211	1.06266323408244e-37	1.12489843633545e-36	74.6175348713018
KIRC	ATG16L2	2.06978116642038	13.7639210777253	1.05004120324575e-37	1.11213255238251e-36	74.6090869301351
KIRC	FCGR2C	2.34144194307166	13.7567526050497	1.13245724901416e-37	1.19813855762472e-36	74.5339566399998
KIRC	TSGA10	-1.48882355139685	-13.7559698096566	1.14183861380457e-37	1.20741800798778e-36	74.5257536715257
KIRC	PELI2	-1.39660592169722	-13.7552177136475	1.15092499808863e-37	1.21637578365604e-36	74.5178726341642
KIRC	NINJ2	1.69589322605248	13.7527217438837	1.18159931555065e-37	1.24746101792304e-36	74.4917195696496
KIRC	DOCK10	1.45654386010627	13.7483172386301	1.23772897535971e-37	1.30462967797244e-36	74.4455747070486
KIRC	DNAJC28	-1.2396700067053	-13.7441753894599	1.29293270756208e-37	1.36209117524414e-36	74.4021886869227
KIRC	PYCARD	1.90402309382427	13.7400962032549	1.34969832617155e-37	1.42037970738245e-36	74.3594657584288
KIRC	L2HGDH	-1.54252923857146	-13.7355129411956	1.4164461125189e-37	1.48983007600791e-36	74.3114713749581
KIRC	SAMD14	1.71727843784777	13.7305953016879	1.49172512301962e-37	1.56734179503666e-36	74.2599848414578
KIRC	LOC255167	-3.87846270936208	-13.8069902403408	1.52785486910642e-37	1.60359884191669e-36	74.2541289377739
KIRC	AXL	1.58679476468371	13.729702534382	1.50581303795495e-37	1.58130361192359e-36	74.2506388142286
KIRC	C21orf7	2.02935239130156	13.723746133064	1.60325892859622e-37	1.68095663065014e-36	74.1882917709086
KIRC	BTN3A3	1.2941068668603	13.7202632368317	1.66312393737973e-37	1.74279876723618e-36	74.1518420635432
KIRC	GCNT4	-2.42023620911485	-13.7224439284777	1.68154303212849e-37	1.76116694477271e-36	74.1416322389613
KIRC	SPHK2	-1.01644136344751	-13.7172468512534	1.71676706322821e-37	1.79710703590654e-36	74.1202784770168
KIRC	SIM1	-4.60059128865912	-13.8289477847022	1.86718421388665e-37	1.95249606797433e-36	74.0640418752871
KIRC	C5	-1.65968958449269	-13.7116073496876	1.82172662358748e-37	1.90596943147189e-36	74.0612762755826
KIRC	AGR2	-5.40938708806681	-14.3235645369138	2.15146932999298e-37	2.2402924976978e-36	74.0367565855806
KIRC	PPFIA4	3.30368548390695	13.7090657253919	1.90299626669479e-37	1.98889260981093e-36	74.0182510748859
KIRC	PTGR1	-1.39662640412407	-13.7046441426691	1.9601831873014e-37	2.04649748393336e-36	73.9884426577649
KIRC	FAM54A	1.71215679672991	13.7075242784025	1.96714787835085e-37	2.05268507369445e-36	73.9856567069554
KIRC	ADAMDEC1	4.43564568775926	13.7290645101477	2.14894055215095e-37	2.23883827598698e-36	73.98125996205
KIRC	SLC2A3	2.10386828541469	13.7017732417308	2.02027636201963e-37	2.1070118556211e-36	73.9584193292264
KIRC	DUSP15	-3.18219751841444	-13.7001957680517	2.12465245083525e-37	2.21470097853538e-36	73.9090743536815
KIRC	C14orf167	-1.0237990420049	-13.693395592133	2.2063343140465e-37	2.29621340662924e-36	73.8708264107321
KIRC	GZMK	3.33841226124178	13.6872551022612	2.35346156721762e-37	2.44675862408839e-36	73.8066421414798
KIRC	KLRB1	2.22768210477986	13.6868421189872	2.36370049007286e-37	2.45611211196535e-36	73.8023259244233
KIRC	PTPN3	-1.4976055317565	-13.6862130151704	2.37938296636017e-37	2.4711091794541e-36	73.7957510960366
KIRC	KLK6	-5.07403002248821	-14.477800411281	2.91637825929345e-37	3.01140802607147e-36	73.7722681436528
KIRC	LMO7	-1.39177128409646	-13.6807938571321	2.51883868077817e-37	2.61456777289803e-36	73.7391215169137
KIRC	MYO5C	-1.42806116841477	-13.6806280553663	2.52323142051885e-37	2.61775331108812e-36	73.7373890939115
KIRC	SAMD13	-1.83796624174793	-13.6756316032778	2.70421403103949e-37	2.80257485585822e-36	73.6688852404417
KIRC	REEP4	1.10206743744724	13.6737980126974	2.71097627124124e-37	2.8081113036943e-36	73.6660332355044
KIRC	BIRC3	2.16582756624039	13.6708590278928	2.79598718200397e-37	2.89313712909191e-36	73.6353344128908
KIRC	MAL2	-3.45274230149335	-13.6701639681181	2.8640369280952e-37	2.96200137113779e-36	73.6117945838978
KIRC	FMNL3	1.14787527922902	13.6670100150104	2.91135043886871e-37	3.00778702080407e-36	73.5951352662881
KIRC	ALX1	-3.38749195472572	-13.8845640629924	3.17896871746804e-37	3.2757127368011e-36	73.5629764232806
KIRC	MRO	-2.41204906521159	-13.6612464931803	3.09302224136007e-37	3.19047583727981e-36	73.5349521374379
KIRC	CYP27B1	-3.04613833854292	-13.6599251447645	3.13623908348432e-37	3.2333676557257e-36	73.5211564073824
KIRC	FAS	1.23209501864199	13.651052500823	3.44243506880964e-37	3.54534953388759e-36	73.4285385489803	MYC-target gene
KIRC	HCG27	2.45218143706774	13.6457024870016	3.7023941197871e-37	3.81109533184123e-36	73.3565260158454
KIRC	SLC25A15	-1.13420374755889	-13.6379351224476	3.95049979980468e-37	4.06436956510602e-36	73.2916699891531
KIRC	SEMA6A	1.9374860689037	13.6360808483024	4.02810729094737e-37	4.14205894805998e-36	73.2723278528594
KIRC	FA2H	-3.60945170457715	-13.628526367536	4.4331811832241e-37	4.55622269839258e-36	73.1774284903392
KIRC	CLK4	1.38005223362665	13.6260058933214	4.47710246503026e-37	4.59897268277966e-36	73.1672592510867
KIRC	KITLG	-1.82106506406174	-13.6259286828751	4.48072916969375e-37	4.60030833860458e-36	73.1664542060562
KIRC	CYP51A1	-1.15763425226741	-13.6250499932648	4.5222094834673e-37	4.64006368775567e-36	73.1572926018511
KIRC	OGFR	1.04605254105092	13.6162315636524	4.96028544514609e-37	5.08210799960201e-36	73.0653651316653
KIRC	DUSP4	1.84297218439967	13.6120026658274	5.18511937136505e-37	5.30971260742478e-36	73.0212923102066
KIRC	GNG7	-1.49037853294625	-13.6090095478368	5.35036077219567e-37	5.47608871166652e-36	72.9901029592274
KIRC	OCLN	-2.71326179960245	-13.6100386409111	5.38102579298861e-37	5.5046251438467e-36	72.9847881782879
KIRC	FAM181B	-2.66149476839146	-13.6429244684119	5.76423921926613e-37	5.88446392987963e-36	72.9255704143846
KIRC	FBXL8	1.62165742888964	13.5986434163678	6.06320793624931e-37	6.18466135348514e-36	72.8661201420834
KIRC	ABTB2	-2.1238608271077	-13.5986221454513	6.06455869546257e-37	6.18466135348514e-36	72.8658986795186
KIRC	SERPINA4	-4.54967257279715	-13.8478851063909	6.53131579759788e-37	6.64695000420486e-36	72.8508767763438
KIRC	PARD3B	-2.14677686848493	-13.5937457532165	6.27823661648562e-37	6.39927066259725e-36	72.8311054918784
KIRC	TSPAN32	2.17898823187986	13.5915705248736	6.422916475231e-37	6.54336684086645e-36	72.808454642749
KIRC	UNC13C	-3.65747825423052	-13.7269890290112	6.82396932807191e-37	6.93764367574777e-36	72.7808960507912
KIRC	MESTIT1	-2.69072452331927	-14.0345067305003	7.48031723739764e-37	7.60101711471228e-36	72.7638042259428
KIRC	MRGPRF	-2.89951627944271	-13.5744710065715	7.68219047025643e-37	7.79813318063915e-36	72.6304630230565
KIRC	CDS1	-1.66184451348829	-13.5741527467271	7.70782306624543e-37	7.82013818942725e-36	72.627151336823
KIRC	ADAMTS14	3.11439037794919	13.5739395816983	7.98226401854451e-37	8.08613159337598e-36	72.6015452364081
KIRC	TFDP2	-1.02026907511044	-13.5709785180841	7.96818448678852e-37	8.0760061528322e-36	72.5941238319831
KIRC	FAM46B	-2.70663055552137	-13.5666621489475	8.3363415010189e-37	8.44049241378125e-36	72.5492190862858
KIRC	PRKCA	-1.38674636835406	-13.5609520900792	8.84953266231105e-37	8.95092884217589e-36	72.4898269897017
KIRC	KCNH1	-2.29421644045265	-13.5711449499961	8.92701686421448e-37	9.02033689891452e-36	72.4837462501002
KIRC	JAG2	1.63929141531031	13.5598931153467	8.94811133707993e-37	9.03676984573128e-36	72.4788137308759
KIRC	PIP5K1B	-2.30488186980211	-13.5613672073319	8.95602309772216e-37	9.04014296755273e-36	72.47830093266
KIRC	PRR15L	-4.38235726705438	-13.5591508021574	9.31702666634501e-37	9.399739045934e-36	72.4393809158677
KIRC	IER5	1.01693339628516	13.5543024153074	9.48696505420493e-37	9.56630530249099e-36	72.4206784737609
KIRC	PLA2G16	1.14455738072222	13.5532297058577	9.59399499597026e-37	9.66437376720917e-36	72.4095252985152
KIRC	LRRC43	-3.06993283310873	-13.5846802689682	9.66861891176825e-37	9.73458606727624e-36	72.4093675166038
KIRC	LLGL2	-1.4864268681098	-13.550467423204	9.87517251187127e-37	9.9374891221243e-36	72.380807461824
KIRC	KCTD13	1.07385190428431	13.5478888505156	1.01450535920615e-36	1.02038804541924e-35	72.3540023719925
KIRC	ZNF831	2.44401682787403	13.5477428526527	1.04966600847951e-36	1.05467965709725e-35	72.3208625216035
KIRC	CDO1	-2.98824286259211	-13.5534154502426	1.05646371364446e-36	1.06097071983777e-35	72.3159234132585
KIRC	RIN1	1.99200616603276	13.5438777489124	1.05795449236e-36	1.06192853461556e-35	72.3123111029154
KIRC	RAD51AP1	1.36493264461473	13.5441810169592	1.0718671483998e-36	1.07534758967314e-35	72.2996879990444
KIRC	C12orf74	-2.02925135146117	-13.7577538691765	1.15878447567259e-36	1.16136868839077e-35	72.2772230955891
KIRC	HEATR5A	-1.05981332630474	-13.5306800098948	1.21442892553887e-36	1.21652064709249e-35	72.1751807981612
KIRC	EMB	1.79805430448332	13.5291442629014	1.23407323274448e-36	1.234947576128e-35	72.1592283585108
KIRC	KLK7	-5.21474962114559	-14.564964734774	1.65151530037332e-36	1.6427094340836e-35	72.1240122636259
KIRC	FUT7	2.2006012379389	13.540326063432	1.3379345120888e-36	1.33752866744408e-35	72.1047821737198
KIRC	PLB1	1.78511574754791	13.520787363328	1.34665122253362e-36	1.34556246965032e-35	72.0724387766366
KIRC	C1orf190	-2.17686806117277	-13.5197049680451	1.36196177544143e-36	1.36017334078681e-35	72.0611997908614
KIRC	TRNP1	-3.13185628144914	-13.5174807223064	1.39397035944904e-36	1.39143714728648e-35	72.0381059833902
KIRC	CRYAA	-5.12334945303494	-13.6230469080101	1.50437119872539e-36	1.49861138960181e-35	71.9969518276692
KIRC	SLC25A4	-1.24592883585899	-13.5133127316487	1.45598247035401e-36	1.45113898028126e-35	71.9948362244758	MYC-target gene	0.000367294100119012	Low
KIRC	MRPS6	-1.56508981166524	-13.5041096134198	1.60281394807651e-36	1.59587326330639e-35	71.8993199187502
KIRC	APOBEC3C	1.84331003678659	13.5025041339219	1.62989950519129e-36	1.6220248019956e-35	71.8826607221093
KIRC	CSDAP1	1.23936920485865	13.5001040495426	1.67124327950363e-36	1.66149646098063e-35	71.8577583208179
KIRC	PNMT	-3.07544567599182	-13.8106854173347	1.84060415891159e-36	1.82803147354685e-35	71.8356649207508
KIRC	NDRG2	-1.54991475664938	-13.4941272562459	1.77879627983793e-36	1.76753354962388e-35	71.7957556199145
KIRC	EIF4EBP1	1.81037912489733	13.4853335915626	1.94969721712355e-36	1.93540726764061e-35	71.7045577730072
KIRC	VAV3	-1.52410774104294	-13.4815747360274	2.02765014692143e-36	2.0107700102921e-35	71.6655849660857
KIRC	UGT3A2	-3.58453331046675	-13.5812914539686	2.21336283966164e-36	2.19273731420187e-35	71.6039264112279
KIRC	psiTPTE22	-2.605132917355	-13.4755871351225	2.15828537759069e-36	2.13924486498638e-35	71.6035160072618
KIRC	SLC25A30	-1.12024491498695	-13.4722245992084	2.2352900231808e-36	2.2133512728281e-35	71.5686656301811
KIRC	CCDC109B	1.70651845320975	13.4683375608901	2.32772273860402e-36	2.30372319485265e-35	71.5283849800587
KIRC	KIAA0895L	1.85806299819612	13.4671522018572	2.35666071846831e-36	2.33119605037481e-35	71.5161025717446
KIRC	DNASE1L3	-2.74981459023903	-13.4665634469555	2.37116683143127e-36	2.3443726462361e-35	71.5100022499102
KIRC	C6orf105	-3.07014918417057	-13.4649695183654	2.44957437077143e-36	2.42068383846248e-35	71.478025263102
KIRC	WDR63	-2.38011031210835	-13.4854927882409	2.52816073046656e-36	2.4970954187935e-35	71.4522265979879
KIRC	LMNB1	1.45559907343775	13.4460252877191	2.93691385613304e-36	2.89648551576931e-35	71.2972882616681
KIRC	TMEM233	1.96410701003384	13.4398455702949	3.13211641830924e-36	3.08746111942407e-35	71.2333191273787
KIRC	PPP1R13L	1.59280774801471	13.4383197264936	3.18227134684811e-36	3.13221670545418e-35	71.2175268514947
KIRC	DEFB1	-3.55189567126143	-13.4306895997456	3.44533646301746e-36	3.38945687660235e-35	71.138570610049
KIRC	SIPA1	1.12464416392746	13.4284016559943	3.52836086967969e-36	3.46768428613549e-35	71.1148997840173
KIRC	COL6A2	1.99286204118011	13.4256656335389	3.63026569875218e-36	3.56429364087019e-35	71.0865960452166
KIRC	TMEM22	1.35812626935363	13.4166816047798	3.98595317375949e-36	3.9096348243016e-35	70.9936795659744
KIRC	GABRP	-3.78830831309116	-13.428551017538	4.00173730526807e-36	3.92317072257664e-35	70.9926804151351
KIRC	C5orf20	2.90482658370056	13.4308656224936	4.2371214762156e-36	4.15187512738787e-35	70.9728567626322
KIRC	HES4	2.21356521467467	13.4111084695438	4.29070147700184e-36	4.20229475018497e-35	70.9208048766244
KIRC	CACNB4	-2.23464921439449	-13.4074626630565	4.38704812273024e-36	4.29240423448134e-35	70.8983685213547
KIRC	PSCA	-3.60115732397571	-13.5288319689528	4.59872933920283e-36	4.49729346950528e-35	70.8896181522055
KIRC	C6orf27	-2.01173839250976	-13.4050150420275	4.64372529880506e-36	4.53905210373561e-35	70.8425704682632
KIRC	SACS	1.30296559450082	13.4002413449054	4.72910639680275e-36	4.62022479695541e-35	70.8237349168689
KIRC	H1F0	-1.4531185776245	-13.4000370612213	4.73915986348162e-36	4.62776035261657e-35	70.8216239257098
KIRC	RAPGEFL1	1.78915072924824	13.3997746375247	4.75210583798938e-36	4.63811159133278e-35	70.818912163015
KIRC	CXCR2P1	3.68062107534541	13.3964633880074	5.23762672336523e-36	5.10694432089862e-35	70.7365362836262
KIRC	CLDN10	-2.78412279085016	-13.3944945793849	5.17995929181998e-36	5.0532074512308e-35	70.7339394480494
KIRC	ADH1B	-4.29155620908002	-13.3925834466158	5.36752007460704e-36	5.22844049040786e-35	70.6989457966552
KIRC	PDE1B	1.64632980389895	13.3858664049303	5.49109481949742e-36	5.34617966325662e-35	70.6752322698688
KIRC	LOC222699	1.59317004573803	13.38256268477	5.68283060375021e-36	5.52741231473471e-35	70.6411148781854
KIRC	CHD5	-3.39225444331444	-13.4867969564484	5.90243748691007e-36	5.73255397181531e-35	70.6291605445744
KIRC	SYNE2	-1.20589308608584	-13.3808872799798	5.78259896362944e-36	5.62168691773887e-35	70.6238147845798
KIRC	EBF2	2.82897090135733	13.3845987705564	5.83128795905631e-36	5.66623528758621e-35	70.6208143699634
KIRC	ALOX5	2.27776167722019	13.3694551894475	6.51154338055446e-36	6.32102399642042e-35	70.5057993609331
KIRC	FNDC5	-2.17586413756788	-13.3678862045178	6.61848391695825e-36	6.42168307035978e-35	70.4896067405011
KIRC	FBN3	-5.06185544123042	-14.0765797057232	7.96293054616741e-36	7.66970231952822e-35	70.4713247907063
KIRC	NOP16	1.06544216051435	13.3659847799251	6.75043064166764e-36	6.54649413969279e-35	70.4699845804196
KIRC	CASC2	-1.25347828559413	-13.362493865855	6.99953651931557e-36	6.78142259348094e-35	70.4339632943535
KIRC	ICAM3	1.26014117744475	13.3619586224028	7.03853191519539e-36	6.81586337370586e-35	70.4284407930495
KIRC	GNAI1	-1.21258904662275	-13.3617469479985	7.05401319475939e-36	6.82751135159922e-35	70.4262568253758
KIRC	RFX8	3.30995502533304	13.3920644298594	7.58630650748543e-36	7.33194647502526e-35	70.4215873197142
KIRC	TNNI2	2.45666421283071	13.3817271207516	7.89684828476364e-36	7.61718429184957e-35	70.3612683638001
KIRC	TMEM44	1.67466379138227	13.3540767653811	7.63847006566777e-36	7.37875462034756e-35	70.3471318042496
KIRC	TPSB2	3.05186336919496	13.3531259084485	7.9571227363835e-36	7.66835173416105e-35	70.3072277513355
KIRC	NMI	1.03214376081895	13.3501312816606	7.95765032795513e-36	7.66835173416105e-35	70.3064401296983
KIRC	AIM2	3.15225501741846	13.3517050030238	8.59609479064806e-36	8.2714928657068e-35	70.2448065911418
KIRC	ADAMTS15	-2.49427591290493	-13.3453824938548	8.62219683478463e-36	8.29257394022526e-35	70.2274352125196
KIRC	TNFSF8	2.11146225489893	13.3391216728619	9.20019606375617e-36	8.83987740353326e-35	70.1629385637327
KIRC	GPR22	-2.51778437672747	-13.864730400507	1.10783509153827e-35	1.06032580348876e-34	70.1300599476772
KIRC	CHAC1	-2.36435697076826	-13.3326669535871	9.53774890004266e-36	9.15975943416433e-35	70.1264008148091
KIRC	ITM2C	-1.49590883688665	-13.3299404056103	9.81118682176068e-36	9.41778680648037e-35	70.098304502504
KIRC	KIAA0802	1.99803673698267	13.3265536539535	1.01617322955321e-35	9.74954363958519e-35	70.0634093441302
KIRC	RGS18	1.97657481970447	13.3255160932939	1.04307267068272e-35	1.00027735160427e-34	70.0377986458808
KIRC	GAL3ST1	2.70768399510381	13.3183358549533	1.10650488594313e-35	1.06007885729842e-34	69.9787579582925
KIRC	CCBE1	-4.21428480376729	-13.4189317418699	1.15275448035419e-35	1.10225179373906e-34	69.9632250990982
KIRC	PPARA	-1.03871731638891	-13.2942263486827	1.42033746751766e-35	1.35614452354873e-34	69.7305711865984
KIRC	PKHD1L1	-2.98220457314317	-13.4167207849903	1.57514721788506e-35	1.49961295553487e-34	69.6596980381878
KIRC	CLEC5A	2.34200859180467	13.2872881193144	1.52608352199326e-35	1.4543024368142e-34	69.6591936628529
KIRC	CARD9	2.06577778297753	13.2865606918078	1.53761469704995e-35	1.46458540556193e-34	69.6517113836538
KIRC	ANKRD39	1.00920502017288	13.2818384764675	1.61461078336085e-35	1.53570532131686e-34	69.6031443976607
KIRC	GPR18	2.2401593654739	13.2860452315988	1.64329743893055e-35	1.56073792302655e-34	69.6000451647603
KIRC	CBLC	-3.60479296874549	-13.3268661442749	1.72296886242121e-35	1.63562104107139e-34	69.5510526359328
KIRC	LILRA4	3.22983748973627	13.2999518366622	1.83206151710569e-35	1.73751484121093e-34	69.5440846606363
KIRC	PIF1	2.32120199677888	13.2690983144794	1.92796581200342e-35	1.82584271870477e-34	69.4365273767567
KIRC	COL5A2	1.95890901130194	13.2648417023839	1.92492144568001e-35	1.82383309376504e-34	69.428414576365
KIRC	IL17RE	-1.89386198957577	-13.2644945585376	1.93184262095765e-35	1.82863839094382e-34	69.424847156688
KIRC	FAM22D	-1.0338253140569	-13.243428041429	2.40172140444951e-35	2.26798658317023e-34	69.2084534039597
KIRC	MICB	1.25605811346576	13.24256896979	2.42312934811485e-35	2.28711024962401e-34	69.1996330966144
KIRC	FAM180A	-3.28001776456888	-13.2642100648894	2.56129487300564e-35	2.41636664211897e-34	69.1511294609306
KIRC	GRK5	1.27775183603735	13.2337822885581	2.65330800546329e-35	2.50197961373539e-34	69.1094360919906
KIRC	PXDN	1.74513913161929	13.2301182744925	2.75561005707239e-35	2.59720844940655e-34	69.0718340121861
KIRC	P4HA3	2.63618478132381	13.218599767994	3.10350726866555e-35	2.92371380326787e-34	68.9536622996468
KIRC	SBK1	-1.70697226903747	-13.2117508994655	3.33075920489654e-35	3.13332219398783e-34	68.8834246813985
KIRC	PDIA5	1.54575161458699	13.2046108421661	3.58533198599346e-35	3.36799784755509e-34	68.8102222140141
KIRC	CSF1R	1.74524645347661	13.2034665279072	3.62789593274634e-35	3.40636344606487e-34	68.7984923196724
KIRC	NMUR2	-2.97396712441595	-13.7643780873368	4.54336556844711e-35	4.24176160294963e-34	68.7655903813154
KIRC	COL4A3	-2.58378640323047	-13.2002514178308	3.75019786529505e-35	3.51952598900543e-34	68.7655385559523
KIRC	CA2	-1.741748211757	-13.1982186020942	3.82963581870677e-35	3.59237280261422e-34	68.7447051879381
KIRC	LOC113230	-1.83430596329077	-13.195393613866	3.9428203600211e-35	3.69503932696954e-34	68.715756163365
KIRC	COL4A2	1.51004758038488	13.1935578560135	4.01815066850663e-35	3.76385179152298e-34	68.6969460989122
KIRC	ADAMTSL4	1.98989578435253	13.1918748150787	4.08847306070617e-35	3.82791033628806e-34	68.6797021176353
KIRC	CDK5R1	1.24635303082069	13.1930783513867	4.16008905059352e-35	3.89311883040399e-34	68.6631562982945
KIRC	PFKM	-1.15808660183833	-13.1866396981575	4.31514370076187e-35	4.03440432807874e-34	68.6260723080703
KIRC	NTN4	-1.85076106999076	-13.1821134907991	4.52118208718525e-35	4.22304461936708e-34	68.5797142353147
KIRC	CLECL1	2.4173758463326	13.1903091980551	4.68479715731056e-35	4.3717403958782e-34	68.5558923529732
KIRC	MICAL1	1.31072751765991	13.1767494130687	4.77808281308771e-35	4.45668912952813e-34	68.5247859813749
KIRC	PMS2L11	1.7818094340753	13.1768315147748	4.84524058715589e-35	4.51294335235142e-34	68.5112693749311
KIRC	ADH1A	-3.10328034126033	-13.3302518689437	5.48569546452514e-35	5.09986563777715e-34	68.428356076495
KIRC	AFAP1L1	1.38605137089847	13.166804606445	5.29343832127634e-35	4.92576232305498e-34	68.4229837475791
KIRC	CDCA8	1.58885149636379	13.1655061634627	5.36468940350347e-35	4.98971628715323e-34	68.4096950903809
KIRC	COX4I2	2.63218091588694	13.1618379709274	5.57118149363393e-35	5.17447359582514e-34	68.3721576278703
KIRC	ABCD1	1.0268580122596	13.1609664609904	5.62139357476773e-35	5.21865899283836e-34	68.3632401180502
KIRC	CPA6	2.68964459269914	13.1834168734787	6.14549761911486e-35	5.7025373026925e-34	68.346916391142
KIRC	LOC285780	-2.4571899131228	-13.9244892423629	7.44548076031126e-35	6.87655004924778e-34	68.2718760891191
KIRC	ARNT2	-2.22274238439403	-13.1470619543203	6.48626468518867e-35	6.01591922537152e-34	68.2210100196095
KIRC	PADI1	4.53160176221852	13.1666635655694	6.85298467912089e-35	6.34117543495257e-34	68.2082361404635
KIRC	CDCA7	2.20626368217521	13.1485001117453	6.58189534935535e-35	6.10175333512202e-34	68.2071746475519
KIRC	DHDPSL	-2.25481040260852	-13.1469414264553	6.59042174603372e-35	6.10679473318045e-34	68.2055320305794
KIRC	FAM72A	1.97572804243987	13.153544183531	6.93736345653309e-35	6.4162499995082e-34	68.1749215271036
KIRC	ARID5A	1.46779915953188	13.1417911331989	6.8477033903555e-35	6.33925500191431e-34	68.167116273644
KIRC	RTEL1	1.33518909984855	13.1392941120736	7.02586739729914e-35	6.4950678781764e-34	68.1415886143772
KIRC	ASAP1	1.05093636444009	13.1373044156026	7.17113245987934e-35	6.62626043278757e-34	68.1212493897368
KIRC	DLX6	2.33411156892896	13.1601909396905	7.55254884313547e-35	6.97218024389173e-34	68.1123665422284
KIRC	SEMA6B	1.6956158162879	13.1314751886684	7.61416265059523e-35	7.02577938650817e-34	68.0616712880475
KIRC	FGR	1.44220873625057	13.1304288508344	7.69652386439571e-35	7.09846375441048e-34	68.0509786614883
KIRC	MAMDC2	-2.54014153525433	-13.1292385107204	7.90607475900436e-35	7.28493580077131e-34	68.024635515214
KIRC	BLM	1.55140721326965	13.1289910884779	7.92620506341354e-35	7.30008285626173e-34	68.022108200747
KIRC	CCDC64	-2.34623201853047	-13.1133194135359	9.17632427877943e-35	8.44751565589313e-34	67.8762029739733
KIRC	C16orf54	1.85872236066346	13.1125461246298	9.2495226482682e-35	8.51093815015614e-34	67.8683066999253
KIRC	SCD5	-2.67107670086589	-13.1011371097634	1.03995765252151e-34	9.56026156251059e-34	67.7518361585147
KIRC	NUDT1	1.21567961154911	13.0993379607165	1.05935021426423e-34	9.72948961303338e-34	67.7334744525415
KIRC	UGT8	-2.34099002166628	-13.0865436021546	1.20804425760982e-34	1.10862996851235e-33	67.6029387387642
KIRC	EXOSC7	-1.08039460087218	-13.0865309231865	1.20820146765657e-34	1.10862996851235e-33	67.6028094156632
KIRC	HLA-DMA	1.35969824574622	13.0846032533383	1.23234176592203e-34	1.1297323170766e-33	67.5831483584589
KIRC	GLB1	-1.05981141151442	-13.0754491009074	1.35370060517274e-34	1.24041129595393e-33	67.4898036811987
KIRC	GPR85	2.00870758808845	13.073757907291	1.37739013919372e-34	1.26153370136251e-33	67.4725626169321
KIRC	TPD52L1	-2.15002274475408	-13.0703608774412	1.426229054531e-34	1.30505568367867e-33	67.4379349818793
KIRC	CTSZ	1.18762327418438	13.069540002479	1.43828715272386e-34	1.31548058084929e-33	67.4295681454532
KIRC	MYC	1.74578554790672	13.0687261102723	1.45034290926955e-34	1.32589369800722e-33	67.4212727716246	MYC-target gene
KIRC	TBC1D24	-1.22721275797026	-13.067611421661	1.46701766655622e-34	1.34051789919051e-33	67.409912081742
KIRC	BSPRY	-3.1563066284524	-13.0675944616876	1.51018547126147e-34	1.37805295379438e-33	67.3817973250418
KIRC	C14orf68	-2.31301362611493	-13.2261494980626	1.60380603150774e-34	1.460113281171e-33	67.3795245196921
KIRC	HLA-DRA	1.62048018934929	13.0631772816355	1.53526024249355e-34	1.39964204864303e-33	67.3647255576127
KIRC	KCNK9	3.75017598095101	13.0763907376185	1.57480207332991e-34	1.43436831865618e-33	67.3564961305049
KIRC	ANO7	1.25182348893902	13.0637175041176	1.54889172297902e-34	1.41141866037729e-33	67.3562931907791
KIRC	KCNK10	-2.76673547433474	-13.0722561086735	1.61857636850687e-34	1.47288214960215e-33	67.3157832132187
KIRC	CENPE	1.97388005343453	13.0546447878835	1.67559708286133e-34	1.52336812489655e-33	67.2777985332147
KIRC	RDH11	-1.01873831878869	-13.0518561982587	1.72417658066424e-34	1.56681377325619e-33	67.2493959419754
KIRC	PKP4	-1.01251328533443	-13.0508825797257	1.74146608556619e-34	1.58179836361901e-33	67.2394801567332
KIRC	DEGS1	1.15907213262147	13.0506507000591	1.74560919400241e-34	1.58483361809934e-33	67.2371186471874
KIRC	CN5H6.4	-1.43034878176574	-13.048946436616	1.77636282393569e-34	1.61127515965616e-33	67.2197628043661
KIRC	XCL2	2.529199350972	13.0541527381717	1.86352494461408e-34	1.6895617723429e-33	67.1922695944586
KIRC	TMIGD2	2.35252751958013	13.0597232288279	2.07299353882825e-34	1.87431980963831e-33	67.1329835930048
KIRC	FAM13AOS	2.09240742248578	13.0388491264104	1.96996072424686e-34	1.78524305047009e-33	67.1169601012981
KIRC	TBC1D3B	2.12109413444315	13.0371626763833	2.0042837802543e-34	1.81551568807826e-33	67.099794372663
KIRC	PCYT2	-1.37052524351063	-13.0369355584243	2.00895141677386e-34	1.81891049978417e-33	67.0974827211876
KIRC	CKMT1B	-4.97605145712594	-13.1152685186021	2.06913604071031e-34	1.8716878348127e-33	67.0885175177477
KIRC	C6orf168	-3.89186848383374	-13.079137823856	2.1127662694501e-34	1.90592336734061e-33	67.0592652917477
KIRC	CLSPN	2.04132775104276	13.0342505638282	2.09463685279082e-34	1.89215847999478e-33	67.0563271193595
KIRC	C4orf31	-5.17410904682232	-13.0551458468522	2.10755866270377e-34	1.90296187197737e-33	67.0556326347483
KIRC	CAPN5	-1.15545989546688	-13.0320546675515	2.11191933913448e-34	1.90592336734061e-33	67.047809512297
KIRC	LMX1B	-4.20757946484224	-13.3395559313633	2.35364677464812e-34	2.12128583964868e-33	67.0263598532759
KIRC	C15orf2	-2.76878229768865	-13.3870948387779	2.43247505695884e-34	2.19033523571512e-33	67.0017991069507
KIRC	GRHL1	-1.75396279648851	-13.024711308582	2.27681986989161e-34	2.05297930265557e-33	66.9730952530893
KIRC	MFNG	1.15061055907923	13.0194599885001	2.40254649496418e-34	2.16437149847023e-33	66.9196807417966
KIRC	NR1H3	1.02450003393871	13.0114550079392	2.60762710503744e-34	2.34591530368564e-33	66.8382803036174
KIRC	C7orf51	-2.11509698627479	-13.015647000655	2.92702553912023e-34	2.63206016419115e-33	66.7273797442081
KIRC	LOC729991-MEF2B	1.25098410993572	13.0023505333532	2.98662497383086e-34	2.68443282875143e-33	66.7044807020588
KIRC	CKM	-2.5833940690152	-13.075698338266	3.13251980837846e-34	2.8130084782414e-33	66.689619960427
KIRC	GPRC5B	-1.4171991532804	-12.9947351720039	3.09391602793831e-34	2.77960452232858e-33	66.6683518004908
KIRC	TMC1	-2.2314583482438	-13.0839522511456	3.24947035263829e-34	2.91406017020723e-33	66.6475273444264
KIRC	ADAMTS8	-1.97014839584913	-12.9936829517054	3.21708063225688e-34	2.8875533681602e-33	66.6302617904044
KIRC	LOC100132215	2.1160222190271	12.9922556318345	3.21845232296201e-34	2.8875533681602e-33	66.6294863732092
KIRC	DENND1B	-1.76916038457611	-12.991241630875	3.25197417777703e-34	2.91498356261845e-33	66.6191895437035
KIRC	TCIRG1	1.38348312155462	12.9822721832237	3.51422807213999e-34	3.1457829741284e-33	66.5417669546511
KIRC	PCDHB10	1.61132811380168	12.9815817788882	3.53910698143266e-34	3.16661997515156e-33	66.5347566160928
KIRC	PTPRQ	-3.70949699768452	-13.8183918956711	4.78480491917796e-34	4.25808877010913e-33	66.481758733386
KIRC	OR7E91P	-2.72483758226952	-14.4654376031675	5.51985063665789e-34	4.90119113108546e-33	66.4404833053193
KIRC	TLR2	1.51835949907162	12.9719825499815	3.90375006733422e-34	3.488149743853e-33	66.4373082221321
KIRC	IL20RB	4.53540651820141	12.9657902519696	4.15858645121879e-34	3.71417743841013e-33	66.3744675310299
KIRC	CTHRC1	2.93765084478638	12.9592877684336	4.44403382081266e-34	3.96732843217831e-33	66.30849726349
KIRC	PDGFRA	-3.62561148370662	-12.9573871223114	4.53109524252992e-34	4.04322551109146e-33	66.2892179897675	MYC-target gene
KIRC	STBD1	1.11261086616359	12.9532436877704	4.72682203108921e-34	4.21027832625037e-33	66.2471944520643
KIRC	B3GALT2	-2.01896504142311	-12.956907179721	4.74901008226048e-34	4.22813711691215e-33	66.2435931231796
KIRC	SCN3A	-3.07462737659548	-12.9623154727624	4.82498461903688e-34	4.29191389369479e-33	66.2295982210242
KIRC	WDFY4	2.20290148114117	12.9440607421963	5.19112719161948e-34	4.61345389155432e-33	66.1540862926423
KIRC	SLC22A15	-1.87481433256883	-12.9363082805127	5.61827122026179e-34	4.98634179126825e-33	66.0755112661184
KIRC	ARHGEF38	-2.92101614799995	-13.068265427754	5.83591282327074e-34	5.17022133366289e-33	66.0721171233341
KIRC	TLR8	2.35389493975106	12.9378039114173	5.68960560444272e-34	5.04738722396816e-33	66.063673305559
KIRC	DNAJC6	-1.83020010327999	-12.9331326211073	5.80318743314596e-34	5.14583983421651e-33	66.0433320893623
KIRC	ARL4A	1.0732829141767	12.9328702496676	5.81873346579568e-34	5.15731221661335e-33	66.0406736616009
KIRC	C5orf58	2.6116784629547	12.9675505307449	6.43096689214366e-34	5.68975120023484e-33	66.023017330487
KIRC	GIMAP4	1.26962009973188	12.9275085027736	6.14566892820748e-34	5.44220588385019e-33	65.9863534959602
KIRC	PTPN21	-1.04253997828611	-12.9266463266887	6.19992142560297e-34	5.48779079095225e-33	65.9776199323478
KIRC	TMEM45A	2.81138693821068	12.9222216012817	6.48594250654212e-34	5.73326004132159e-33	65.932804099506
KIRC	MND1	2.03912331911741	12.9287330357426	6.60052487878729e-34	5.83193829102502e-33	65.930756941876
KIRC	C19orf69	-2.9568157786176	-12.9521392006329	6.65957994468984e-34	5.88148878188017e-33	65.92357708807
KIRC	ZNF581	1.01747942666156	12.9183393789349	6.74769484897556e-34	5.95399009119334e-33	65.8934901776256
KIRC	PITPNM3	-1.69825225160785	-12.919626822903	6.75261956544993e-34	5.95567793430896e-33	65.8931139139152
KIRC	LDLRAD3	1.39154522577988	12.9101970762945	7.3313362253203e-34	6.45745400977656e-33	65.811057675504
KIRC	ZBTB8B	-2.07593467085634	-13.9822170016046	1.02067279978706e-33	8.93834541319283e-33	65.7458703419542
KIRC	PLEKHB2	-1.03498924435799	-12.9027980195192	7.90516941002613e-34	6.95668980480003e-33	65.736175378312
KIRC	EXOSC5	1.19860588675585	12.8983544798898	8.27105940832356e-34	7.27220670254291e-33	65.6912161742877
KIRC	VEPH1	-1.93782920893924	-12.893926114254	8.65247277215719e-34	7.60417762651716e-33	65.6464192585122
KIRC	NAT2	-2.70602231624319	-12.9253342873767	8.99620251372073e-34	7.90275026682869e-33	65.6167612640008
KIRC	RNF175	2.32700036712008	12.8947776766006	9.86050139721599e-34	8.64663213430373e-33	65.5424380520345
KIRC	PLS3	-1.11313416076184	-12.8828517788956	9.68471161069137e-34	8.50002163292548e-33	65.5344306698246	MYC-target gene
KIRC	FDXR	1.28768254615603	12.8815628291142	9.8125544440849e-34	8.6084051276546e-33	65.521399796672
KIRC	LAG3	3.0942259124783	12.880978660314	9.87104650040657e-34	8.65204226502835e-33	65.5154942800018
KIRC	SYTL5	-3.08265307459002	-12.9030150348147	1.01716575184686e-33	8.91157978600789e-33	65.4921207690873
KIRC	PBX1	-1.74986107108078	-12.8775014441211	1.02264697242694e-33	8.95166942575046e-33	65.4803453391929
KIRC	ZMYND12	-1.70079017349603	-12.8697730703	1.10627176949617e-33	9.67938848230851e-33	65.4022435442131
[truncated: 33,324 more rows]
